# Supplementary material for: Plasma-Derived Exosomal SncRNA as a Promising Diagnostic Biomarker for Early Detection of HBV-Related Acute-on-Chronic Liver Failure
Source: Front Cell Infect Microbiol. 2022 Jul 7;12:923300. doi: 10.3389/fcimb.2022.923300 (PMC9301338; doi:10.3389/fcimb.2022.923300)
Supplement: Supplementary file 2 [file Table_1.xlsx]

## Sheet: H vs N
Table S1. Transcripts differentially expressed identified by the sncRNA-seq analysis.
Gene Name	L3	N1	L6	H1	N3	L5	H4	L1	L4	N2	H3	H2	L2	baseMean	log2FoldChange	lfcSE	stat	pvalue	padj	Length	Annotation (Parent RNA Category)	Gene Sequence
snRNA	67.395	16.346	85.434	30.51	8.133	7.309	104.571	507.329	46.318	19.24	42.06	564.611	176.362	563.492	2.40084	0.997983	2.4057	0.0161417	0.150017	23	snRNA	AAATGGATTTTTGGAGCAGGGAG
rsRNA-7	1.862	0.925	0.585	2.615	1.768	12.452	3.688	1.455	0.572	1.347	8.497	34.658	1.953	21.9221	2.02122	0.982174	2.05791	0.0395991	0.254675	22	28S-rRNA	AAGGCTGGGTCGGTCGGGCTGG
ysRNA-1	1.489	4.832	0.293	3.487	5.127	0.812	2.379	0.291	0.686	2.694	0.425	0.517	0.61	11.217	-2.05241	0.806249	-2.54563	0.0109082	0.118084	27	RNY4-YRNA	ACCCCCACTGCTAAATTTGACTGGCTT
rsRNA-14	33.884	15.935	25.455	129.885	19.361	29.236	34.381	21.102	5.947	4.617	42.626	91.558	12.571	159.463	1.46353	0.699101	2.09344	0.0363095	0.248784	16	28S-rRNA	ACCGAACGCCGGGTTA
rsRNA-26	62.182	0.206	16.092	23.536	1.238	18.678	293.728	186.137	10.178	0.192	94.032	161.65	17.453	349.358	7.52181	1.12275	6.69946	2.09192e-11	3.11068e-08	16	45S-rRNA	AGAGAGAGAGAGAAAG
rsRNA-27	81.916	4.009	1.755	44.893	22.808	10.557	93.151	66.654	1.372	0.77	63.727	436.067	14.158	241.967	3.00504	1.14991	2.61329	0.0089676	0.107051	15	45S-rRNA	AGAGAGAGAGAGAGA
rsRNA-28	247.984	3.701	26.04	62.328	36.511	36.274	425.661	490.884	24.703	6.349	381.085	2102.22	155.125	1154.4	4.51654	1.04802	4.30958	1.63567e-05	0.00243223	16	45S-rRNA	AGAGAGAGAGAGAGAG
rsRNA-29	224.898	8.636	11.703	5.666	15.824	44.124	233.65	219.755	10.407	0.192	113.575	1292.42	99.959	637.786	4.34221	1.19685	3.62802	0.0002856	0.0132715	18	45S-rRNA	AGAGAGAGAGAGAGAGAG
rsRNA-33	11.17	12.851	8.192	64.071	2.475	38.71	25.816	9.169	44.145	5.002	17.419	482.622	0.122	176.435	2.82573	1.12656	2.50828	0.0121319	0.127043	18	28S-rRNA	AGCAGCCGACTTAGAACT
rsRNA-46	75.214	10.075	8.777	73.66	0.088	17.054	44.731	156.594	24.703	17.316	74.914	555.3	17.941	303.352	3.02997	1.08817	2.78447	0.00536159	0.0758376	15	45S-rRNA	AGGGAAAGAGAGAGC
rsRNA-57	0.372	0.822	0.585	0.436	10.874	0.541	0.357	1.164	0.114	0.385	0.708	3.88	0.976	8.95742	-2.71981	0.981864	-2.77005	0.00560485	0.0771705	21	28S-rRNA	AGGGCTGGATCGGTCGGGCTG
rsRNA-74	0.745	0.822	1.463	2.179	1.591	1.083	1.903	2.474	1.944	0.385	11.188	4.397	4.394	13.0354	1.66749	0.8335	2.00059	0.0454362	0.271834	21	28S-rRNA	AGGGCTGGGTCGGTCAGGCTG
ysRNA-3	678.79	500.153	591.893	210.519	330.897	308.871	108.378	572.674	256.749	520.429	206.333	677.119	775.382	2328.78	-1.72179	0.524009	-3.28581	0.00101691	0.0265288	18	RNY5-YRNA	AGTTGGTCCGAGTGTTGT
ysRNA-4	312.772	191.734	255.716	148.191	169.029	61.991	33.311	201.709	78.797	363.434	129.861	233.81	365.295	1035.56	-1.81813	0.632709	-2.87357	0.00405866	0.0663212	19	RNY5-YRNA	AGTTGGTCCGAGTGTTGTG
ysRNA-5	63.299	147.527	34.232	44.893	53.396	50.892	24.626	137.529	14.524	150.453	56.504	57.677	225.67	463.522	-2.23536	0.770076	-2.90278	0.00369863	0.0632169	20	RNY5-YRNA	AGTTGGTCCGAGTGTTGTGG
snRNA;lncRNA	53.99	19.43	129.906	98.068	34.301	24.634	80.54	553.9	81.656	35.978	137.65	976.106	315.987	804.681	2.16071	0.872584	2.47622	0.0132783	0.132125	21	snRNA;lncRNA	ATGGATTTTTGGAGCAGGGAG
snRNA;lncRNA	23.458	16.038	159.164	132.065	32.444	25.446	111.114	486.227	27.333	17.508	186.79	423.135	201.626	652.594	2.31042	0.888907	2.59916	0.0093451	0.108564	22	snRNA;lncRNA	ATGGATTTTTGGAGCAGGGAGA
rsRNA-117	48.778	14.496	44.18	111.579	31.03	18.678	70.19	91.395	27.905	10.389	13.878	582.974	105.085	332.127	2.04571	0.804126	2.54401	0.0109587	0.118084	19	18S-rRNA	CAACTTTCGATGGTAGTCG
tsRNA-2	34.256	21.589	11.703	23.536	472.785	19.761	67.335	13.098	90.119	25.204	30.872	216.223	81.651	450.886	-1.99526	0.967245	-2.06283	0.039129	0.254675	37	mature-tRNA-Asp-GTC_3_end	CACGCGGGAGACCGGGGTTCGATTCCCCGACGGGGAG
rsRNA-142	53.99	6.066	31.891	87.607	0.619	24.363	14.395	47.444	80.17	23.472	28.889	391.581	89.462	252.525	2.38084	0.892944	2.66628	0.00766965	0.0976454	20	18S-rRNA	CCACTTTAAATCCTTTAACG
lncRNA	6.33	12.028	7.315	20.921	40.401	29.507	58.888	41.768	19.785	5.579	38.094	699.103	95.077	276.867	1.99861	0.990885	2.017	0.043696	0.266295	15	lncRNA	CCATGCTGTTTTGGT
ysRNA-9	95.321	47.908	83.971	209.647	217.032	176.227	606.252	1529.99	429.897	163.921	363.1	3952.53	1086.97	2766.9	1.99114	0.963092	2.06744	0.0386923	0.254675	30	RNY5-YRNA	CCCCCACAACCGCGCTTGACTAGCTTGCTG
ysRNA-13	65.533	95.713	52.665	59.277	259.643	59.555	54.962	12.516	73.994	171.039	100.688	95.955	137.428	533.75	-1.89451	0.639887	-2.9607	0.00306941	0.0563484	23	RNY4-YRNA	CCCCCACTGCTAAATTTGACTGG
ysRNA-15	5.958	122.442	28.38	128.142	377.839	58.201	38.426	22.849	39.456	96.005	17.985	0.517	34.662	458.503	-2.80284	1.02002	-2.74782	0.0059993	0.0818437	26	RNY4-YRNA	CCCCCACTGCTAAATTTGACTGGCTA
ysRNA-16	61.81	646.447	221.192	963.244	1955.5	67.946	98.504	78.734	168.917	895.984	154.077	3.362	91.781	2496.63	-2.73496	1.00357	-2.72522	0.00642581	0.0860828	26	RNY4-YRNA	CCCCCACTGCTAAATTTGACTGGCTT
ysRNA-19	60.32	325.485	59.979	312.509	667.363	110.176	57.937	27.651	138.61	363.434	58.062	93.369	149.511	1100.08	-2.68291	0.684854	-3.9175	8.94729e-05	0.00676083	26	RNY4-YRNA	CCCCCCACTGCTAAATTTGACTGGCT
ysRNA-20	32.394	549.295	82.801	496.005	2036.57	65.51	85.18	49.045	168.345	524.854	93.607	1.293	52.848	2044	-3.36317	1.03199	-3.25892	0.00111836	0.0281865	27	RNY4-YRNA	CCCCCCACTGCTAAATTTGACTGGCTA
ysRNA-21	365.645	4868.19	997.411	4458.82	10175.1	501.882	894.507	405.019	597.899	5044.21	670.546	410.979	603.902	14210.5	-2.86305	0.70993	-4.03286	5.51023e-05	0.00455207	27	RNY4-YRNA	CCCCCCACTGCTAAATTTGACTGGCTT
ysRNA-22	2.979	196.874	31.891	160.395	883.423	39.523	44.255	16.009	0.229	227.026	7.93	38.279	15.012	804.894	-3.6093	1.062	-3.3986	0.000677328	0.020292	28	RNY4-YRNA	CCCCCCACTGCTAAATTTGACTGGCTTA
ysRNA-23	90.48	377.608	53.542	479.007	1031.94	27.882	95.411	27.069	54.781	475.023	40.927	40.865	115.337	1344.66	-2.73954	0.806557	-3.39659	0.000682312	0.020292	28	RNY4-YRNA	CCCCCCACTGCTAAATTTGACTGGCTTT
ysRNA-24	4.096	57.777	16.97	57.097	511.153	23.822	14.395	7.277	2.516	122.363	22.234	0.259	17.331	414.967	-3.91336	1.04861	-3.73194	0.000190011	0.0104647	29	RNY4-YRNA	CCCCCCACTGCTAAATTTGACTGGCTTTT
ysRNA-26	9.309	149.172	37.743	142.525	438.131	5.955	18.321	13.098	36.368	83.115	54.522	41.9	30.879	490.588	-2.66881	0.778627	-3.42758	0.000608976	0.0196858	26	RNY4-YRNA	CCCCCCACTGCTAAATTTGACTGGTT
ysRNA-27	2.234	5.243	0.293	0.436	1.591	10.287	1.784	0.437	11.208	7.696	1.133	4.397	2.441	21.4137	-2.24694	1.02766	-2.18646	0.0287818	0.217252	25	RNY4-YRNA	CCCCCCCACTGCTAAATTTGACTGG
ysRNA-28	7.447	51.814	8.485	53.61	107.234	3.519	4.402	7.277	25.16	61.374	5.665	3.104	23.8	167.482	-3.03849	0.891677	-3.40762	0.000655325	0.020292	28	RNY4-YRNA	CCCCCCCACTGCTAAATTTGACTGGCTT
rsRNA-152	105.002	25.702	73.731	130.321	16.974	94.746	37.236	70.875	135.408	41.942	99.414	387.96	142.432	452.691	1.36513	0.529543	2.57795	0.00993892	0.111963	15	28S-rRNA	CCCTACTGATGATGT
rsRNA-155	45.054	1.439	33.062	137.295	0.088	8.662	25.102	35.51	18.756	10.582	42.06	113.284	10.252	151.989	3.42448	0.925625	3.69964	0.000215903	0.011466	17	28S-rRNA	CCGAATCCCGGGGCCGA
rsRNA-157	27.554	3.907	2.926	43.15	16.09	18.949	28.076	17.464	41.629	4.233	15.578	121.561	21.237	117.081	1.60728	0.755962	2.12614	0.0334913	0.241508	21	28S-rRNA	CCGAATCCCGGGGCCGAGGGA
rsRNA-160	180.216	60.039	87.482	587.535	31.737	149.157	100.645	159.796	141.469	86.77	222.618	407.616	186.614	827.029	1.47946	0.532337	2.77918	0.00544957	0.0758376	20	28S-rRNA	CCGCCCCGCGGCGGGGCGCG
rsRNA-165	23.83	4.523	14.044	14.819	0.088	23.28	27.481	8.586	5.261	2.501	20.676	3.88	22.335	70.0746	2.21782	0.984162	2.25351	0.0242268	0.194184	17	18S-rRNA	CCGTGGGTGGTGGTGCA
rsRNA-172	11.17	2.365	2.341	8.717	0.884	17.596	11.421	7.422	4.46	1.154	2.549	232.776	0.244	68.5172	3.78351	1.14008	3.31864	0.000904567	0.0249091	34	18S-rRNA	CCTGTAATTGGAATGAGTCCACTTTAAATCCTTT
rsRNA-202	98.3	6.58	25.162	64.071	5.835	10.287	21.295	22.849	48.948	17.508	38.802	208.205	7.323	177.564	1.90021	0.795097	2.3899	0.0168527	0.152805	16	28S-rRNA	CGCCCAGGCGGAACGA
rsRNA-203	16.011	5.963	19.603	32.253	0.177	21.656	24.507	6.549	18.07	10.967	19.968	174.065	26.241	110.535	2.22618	0.855824	2.60121	0.00928944	0.108564	18	28S-rRNA	CGCCCAGGCGGAACGATA
rsRNA-205	45.426	9.253	8.485	46.201	0.088	25.446	40.567	14.99	14.867	9.812	22.658	78.109	33.075	122.289	1.90711	0.893221	2.13509	0.0327533	0.238746	20	28S-rRNA	CGCCCCGCGGCGGGGCGCGG
rsRNA-210	67.023	77.002	84.264	64.507	146.486	54.682	23.555	156.012	195.106	116.784	70.807	262.002	60.781	535.136	-1.26538	0.616752	-2.05169	0.0401999	0.254675	20	28S-rRNA	CGCGACCTCAGATCAGACGT
rsRNA-222	1.489	42.87	5.852	3.051	247.532	9.204	19.51	14.408	51.693	46.367	17.985	205.101	7.689	264.395	-2.17563	1.05081	-2.07043	0.0384117	0.254675	43	28S-rRNA	CGCTGCGATCTATTGAAAGTCAGCCCTCGACACAAGGGTTTGT
rsRNA-223	59.203	36.188	28.38	160.831	31.649	88.79	42.352	43.951	59.47	45.02	128.303	545.988	79.088	413.147	1.31796	0.573504	2.29809	0.0215568	0.180084	20	28S-rRNA	CGCTTCTGGCGCCAAGCGCC
rsRNA-226	1609.29	794.899	898.811	3998.55	626.609	1366.23	1267.82	1111.15	1483.88	676.076	1614.97	5790.43	2403.16	8032.02	1.07598	0.451941	2.3808	0.0172753	0.155687	23	28S-rRNA	CGCTTCTGGCGCCAAGCGCCCGG
rsRNA-249	89.363	65.179	464.327	1131.05	19.007	99.618	67.811	587.372	102.928	50.023	173.903	608.579	391.169	1293.61	2.29236	0.853616	2.68547	0.00724288	0.0953112	19	28S-rRNA	CGGGGCGCGGGACATGTGG
rsRNA-250	45.799	6.991	30.721	44.893	58.612	19.491	115.516	3.056	52.608	10.774	122.638	313.989	68.47	295.853	1.70065	0.854667	1.98984	0.0466088	0.277229	27	5.8S-rRNA	CGGGGCTACGCCTGTCTGAGCGTCGCT
piRNA	0.745	7.813	7.9	2.179	19.007	1.895	5.235	0.728	5.718	3.848	1.699	0.259	2.929	28.703	-2.50164	0.995007	-2.51419	0.0119305	0.12582	24	piRNA	CGTCAGTTTGTCAAATACCCCATT
rsRNA-264	121.385	33.926	52.372	161.703	63.563	50.621	85.656	63.889	165.829	32.13	62.594	689.275	108.502	520.055	1.26688	0.615978	2.0567	0.0397148	0.254675	16	28S-rRNA	CTAAACCATTCGTAGA
ysRNA-29	0.372	55.001	23.114	42.278	219.242	24.093	13.8	16.154	67.132	40.595	35.262	54.573	39.3	277.109	-2.43363	0.908359	-2.67915	0.00738082	0.0962744	27	RNY3-YRNA	CTCCCACTGCTTCACTTGACTAGCCTA
lncRNA	53.99	9.253	67.586	125.963	13.791	40.064	64.48	113.516	99.84	33.477	18.41	287.09	48.942	323.969	1.65192	0.663718	2.48889	0.0128141	0.132125	15	lncRNA	CTGGGTGTGGAAGCG
rsRNA-301	14.522	3.804	17.555	20.921	0.088	32.214	6.662	17.464	11.551	4.81	8.072	50.693	22.579	73.1003	1.66873	0.820394	2.03406	0.0419458	0.260977	19	28S-rRNA	GAATCCCGGGGCCGAGGGA
rsRNA-313	129.949	3.701	42.424	67.122	4.42	51.704	211.165	230.234	1.487	6.926	172.345	1203.97	75.915	617.996	5.19935	0.970666	5.35648	8.48581e-08	3.51786e-05	15	45S-rRNA	GAGAGAGAGAGAGAG
rsRNA-314	56.969	1.645	1.463	33.125	27.14	7.85	60.792	75.823	6.519	6.157	108.76	783.678	65.907	315.044	3.1689	1.08933	2.90904	0.00362545	0.0626865	16	45S-rRNA	GAGAGAGAGAGAGAGA
rsRNA-315	118.407	7.196	3.511	30.074	36.334	14.347	123.249	87.902	8.349	3.463	173.336	994.47	112.042	462.747	3.19325	1.05841	3.01702	0.00255274	0.0506124	17	45S-rRNA	GAGAGAGAGAGAGAGAG
rsRNA-321	794.962	221.548	830.639	2115.21	426.55	636.692	537.252	717.77	326.854	542.169	1156.43	5643	808.579	4513.33	1.42924	0.52177	2.73921	0.00615872	0.0832547	17	28S-rRNA	GAGGGCGGCGGCGGCGG
piRNA	32.394	0.514	27.503	11.332	12.2	8.662	19.986	8.441	19.328	7.888	128.728	49.659	176.972	185.107	2.40089	1.06684	2.25046	0.0244199	0.194184	18	piRNA	GCAGAACTGGCGATGAGG
tsRNA-17	123.247	227.716	69.634	168.677	227.287	59.825	80.659	283.79	131.291	95.813	69.391	324.076	353.578	889.685	-1.33157	0.659936	-2.01772	0.0436204	0.266295	29	mature-tRNA-Gly-GCC_5_end;mature-tRNA-Gly-CCC_5_end	GCATTGGTGGTTCAGTGGTAGAATTCTCG
tsRNA-18	137.769	697.336	71.39	162.575	367.761	54.953	285.519	202.291	362.079	282.436	136.233	183.117	431.568	1564.84	-1.96449	0.771899	-2.545	0.0109277	0.118084	30	mature-tRNA-Gly-GCC_5_end;mature-tRNA-Gly-CCC_5_end	GCATTGGTGGTTCAGTGGTAGAATTCTCGC
tsRNA-19	5.213	54.487	13.166	16.998	136.054	17.596	46.278	5.676	63.472	24.434	8.922	0.259	71.277	218.046	-2.3107	1.14702	-2.01453	0.0439535	0.266771	31	mature-tRNA-Gly-CCC_5_end;mature-tRNA-Gly-GCC_5_end	GCATTGGTGGTTCAGTGGTAGAATTCTCGCC
tsRNA-20	264.739	488.433	154.776	283.307	2530.39	259.333	409.482	681.824	614.139	430.003	303.339	539.522	874.12	3443.37	-2.29424	0.729213	-3.14618	0.00165415	0.0355542	32	mature-tRNA-Gly-GCC_5_end;mature-tRNA-Gly-CCC_5_end	GCATTGGTGGTTCAGTGGTAGAATTCTCGCCT
tsRNA-21	86.757	183.201	46.813	41.406	786.532	109.364	128.721	192.104	238.107	139.486	58.487	256.571	357.85	1139.32	-2.46371	0.779785	-3.15947	0.00158057	0.0350791	33	mature-tRNA-Gly-GCC_5_end;mature-tRNA-Gly-CCC_5_end	GCATTGGTGGTTCAGTGGTAGAATTCTCGCCTG
tsRNA-22	254.686	663.307	162.968	134.244	1589.07	351.913	467.537	619.535	557.528	652.989	348.797	1318.8	1028.39	3378.57	-1.72809	0.710156	-2.43339	0.0149582	0.144434	34	mature-tRNA-Gly-GCC_5_end;mature-tRNA-Gly-CCC_5_end	GCATTGGTGGTTCAGTGGTAGAATTCTCGCCTGC
tsRNA-23	7.075	13.673	4.389	21.793	116.87	4.061	15.585	24.013	11.436	10.774	10.763	42.676	67.005	143.94	-1.96309	0.938885	-2.09088	0.0365393	0.248784	32	mature-tRNA-Gly-GCC_5_end;mature-tRNA-Gly-CCC_5_end	GCATTTGTGGTTCAGTGGTAGAATTCTCGCCT
lncRNA	79.682	4.215	39.499	56.226	7.868	48.997	48.3	19.501	19.785	7.696	20.534	47.848	2.441	151.393	1.99188	0.822791	2.42088	0.0154829	0.147584	15	lncRNA	GCCAGAGACCGATAG
rsRNA-356	17.873	0.822	31.891	60.584	7.072	13.806	31.05	30.999	25.732	3.271	39.227	199.153	29.536	146.655	3.39613	0.636367	5.33675	9.46297e-08	3.51786e-05	16	28S-rRNA	GCGGCGGCGGCGGCGG
snoRNA	288.942	140.022	1671.52	1022.96	113.776	204.38	104.69	624.483	177.38	73.687	1276.52	878.599	476.726	2560.95	1.95999	0.83112	2.35825	0.0183612	0.160607	27	snoRNA	GCGGGTGATGCGAACTGGAGTCTGAGC
rsRNA-370	0.745	29.197	5.266	2.615	129.247	4.331	24.388	14.99	44.717	31.745	10.055	67.505	3.906	158.496	-2.23869	1.05508	-2.12182	0.0338527	0.241508	42	28S-rRNA	GCTGCGATCTATTGAAAGTCAGCCCTCGACACAAGGGTTTGT
rsRNA-371	65.533	31.87	50.617	149.935	31.118	76.609	53.297	65.199	85.774	50.792	103.52	461.672	61.757	411.124	1.17453	0.481308	2.44029	0.0146755	0.143569	16	18S-rRNA	GCTTGCGTTGATTAAG
rsRNA-372	34.628	26.832	54.713	112.887	6.365	70.112	41.162	41.623	81.542	20.971	64.01	152.597	50.651	269.507	1.27848	0.594553	2.15032	0.0315299	0.233259	17	18S-rRNA	GCTTGCGTTGATTAAGT
rsRNA-373	65.161	3.907	15.214	50.995	11.227	40.335	20.581	140.003	23.788	0.962	41.21	78.626	23.067	190.084	2.17707	0.833457	2.61209	0.00899893	0.107051	20	28S-rRNA	GCTTGGCAGAATCAGCGGGG
rsRNA-378	8.936	34.029	16.677	107.221	11.935	26.8	22.96	47.444	43.23	16.161	45.458	642.72	30.39	273.273	1.74454	0.809758	2.1544	0.0312086	0.232036	15	28S-rRNA	GGAAGGCCCGGCGGG
rsRNA-383	31.65	29.403	109.133	376.58	83.63	41.959	39.854	113.225	92.864	44.636	211.006	1005.85	97.03	651.696	1.7417	0.673754	2.58507	0.00973595	0.111485	15	18S-rRNA	GGAGCGGGCGGGCGG
snRNA;lncRNA	10.053	5.346	123.762	72.352	1.591	20.032	71.975	89.94	52.837	6.926	32.288	865.667	341.373	467.745	4.3704	0.987827	4.42425	9.67778e-06	0.00183261	19	snRNA;lncRNA	GGATTTTTGGAGCAGGGAG
ysRNA-30	0.372	0.411	0.878	0.436	0.707	0.271	0.238	0.437	0.114	1.539	0.142	1.293	1.098	3.12316	-1.7423	0.837347	-2.08074	0.0374576	0.252034	17	RNY1-YRNA	GGCAGGTCCGAAGGTAG
rsRNA-394	5.958	6.168	34.232	98.068	24.311	8.121	49.966	25.323	41.4	7.888	65.709	611.683	95.687	281.414	2.73151	0.846321	3.22751	0.00124871	0.0299489	16	28S-rRNA	GGCCCGGCGGGGAAGG
ysRNA-31	0.745	1.234	2.341	2.179	6.011	0.541	0.238	1.164	0.229	4.04	0.142	2.845	2.319	9.91859	-2.71041	0.849012	-3.19243	0.0014108	0.0322748	17	RNY1-YRNA	GGCCGGTCCGAAGGTAG
snoRNA	104.257	34.646	549.468	238.85	39.605	191.928	190.822	910.602	92.979	40.788	154.643	403.995	89.34	1168.63	1.78332	0.794091	2.24574	0.0247207	0.195531	17	snoRNA	GGCCGGTGATGAGAACT
rsRNA-397	86.757	52.226	280.293	731.804	29.881	57.93	113.613	432.379	96.295	11.928	117.823	330.542	202.236	886.074	2.23886	0.798475	2.80392	0.0050486	0.075702	16	28S-rRNA	GGCGCGGGACATGTGG
rsRNA-399	44.309	1.028	15.799	61.02	6.277	28.424	28.433	12.661	77.311	13.083	55.938	171.737	28.804	174.359	2.61181	0.738117	3.53848	0.00040244	0.0157481	17	28S-rRNA	GGCGGCGGCGGCGGCGG
ysRNA-32	2.606	0.72	1.463	1.308	3.006	1.624	0.476	0.437	0.229	6.157	0.85	4.138	9.642	12.5996	-1.99185	0.971067	-2.0512	0.0402479	0.254675	18	RNY1-YRNA	GGCTGGCCCGAAGGTAGT
ysRNA-33	1.489	1.953	1.755	0.872	2.475	0.812	0.238	1.31	0.457	4.81	1.275	1.293	2.929	9.37268	-2.56959	0.728127	-3.52904	0.000417069	0.0159021	18	RNY1-YRNA	GGCTGGTCCGAAGGCAGT
ysRNA-34	1025.07	1096.53	1909.97	957.578	1680.83	824.559	332.392	1062.83	267.27	3860.02	893.731	3700.1	2028.22	7642.51	-1.71027	0.656211	-2.60628	0.00915317	0.108022	17	RNY1-YRNA	GGCTGGTCCGAAGGTAG
ysRNA-35	4.841	1.439	0.878	1.743	2.564	0.271	0.119	0.146	0.343	3.848	0.991	3.104	4.882	9.7838	-1.93035	0.977424	-1.97494	0.0482748	0.28211	18	RNY1-YRNA	GGCTGGTCCGAAGGTAGC
ysRNA-36	2668.24	1131.08	1276.83	1277.93	1877.09	605.29	240.431	838.272	482.505	3370.38	1778.12	1670.04	3781.47	8469.43	-1.61317	0.716523	-2.25139	0.0243611	0.194184	18	RNY1-YRNA	GGCTGGTCCGAAGGTAGT
ysRNA-38	12.66	26.113	19.603	10.025	23.516	25.987	18.916	26.487	22.759	48.676	11.046	0.259	61.147	136.681	-2.07525	0.913872	-2.27083	0.023157	0.189217	23	RNY1-YRNA	GGCTGGTCCGAAGGTAGTGAGTT
ysRNA-42	30.16	43.898	12.581	18.306	38.014	19.22	1.784	62.87	15.096	47.137	21.384	89.748	113.384	200.331	-1.70617	0.849014	-2.00959	0.0444745	0.268645	31	RNY3-YRNA	GGCTGGTCCGAGTGCAGTGGTGTTTACAACT
ysRNA-43	188.408	531.406	128.151	250.618	503.462	293.441	64.956	155.284	40.028	531.78	134.251	615.045	363.098	1593.02	-2.18151	0.659806	-3.30629	0.000945386	0.0254941	17	RNY1-YRNA	GGCTGGTCCGATGGTAG
ysRNA-44	2.234	0.617	1.463	0.872	2.21	1.083	0.119	0.873	0.686	3.078	1.133	1.293	5.126	8.37594	-2.04741	0.830524	-2.4652	0.0136937	0.134851	18	RNY1-YRNA	GGCTGGTCCGGAGGTAGT
rsRNA-404	11.543	6.477	10.24	3.051	49.683	8.392	11.421	10.915	16.24	21.548	17.419	35.434	7.811	85.283	-1.44303	0.712694	-2.02475	0.0428926	0.264981	39	18S-rRNA	GGCTTTGGTGACTCTAGATAACCTCGGGCCGATCGCACG
rsRNA-425	62.554	54.796	536.887	1246.12	19.803	165.128	145.972	569.617	93.893	21.741	195.003	825.837	266.801	1380.73	3.01543	0.835987	3.60703	0.000309718	0.0139561	17	28S-rRNA	GGGCGCGGGACATGTGG
rsRNA-428	63.299	3.393	4.389	62.763	12.553	8.121	0.952	3.347	22.072	0.192	57.354	484.691	49.552	186.49	3.36319	1.19704	2.80959	0.00496041	0.075702	27	28S-rRNA	GGGCTGGGTCGGTCGGGCTGGGGCGCG
rsRNA-435	34.256	38.347	136.636	209.211	50.567	95.287	150.254	638.6	71.821	17.316	208.315	1845.91	168.185	1060.59	2.70376	0.887301	3.04717	0.00231008	0.0464201	15	18S-rRNA	GGGGCGGGCGCCGGC
lncRNA	115.428	46.057	588.674	97.632	46.677	155.654	1236.89	605.273	29.163	52.909	1659.87	3073.16	130.227	2567.97	4.08795	0.94408	4.33009	1.49049e-05	0.00243223	15	lncRNA	GGGGGAGAGAAGGGT
rsRNA-441	2.234	0.925	2.341	3.487	1.061	1.895	0.595	1.164	0.915	0.577	2.549	34.658	1.22	13.3887	2.06024	0.856045	2.40669	0.0160978	0.150017	17	28S-rRNA	GGGGGCGGCGGCGGCGG
rsRNA-442	27.926	73.301	744.035	279.82	48.445	59.555	258.157	3079.49	163.427	41.173	387.741	4789.23	423.39	3152.51	3.20088	1.13747	2.81404	0.00489228	0.075702	15	28S-rRNA	GGGTCGGGGCGGCGG
rsRNA-462	22.341	33.206	52.372	120.297	17.062	18.137	60.197	51.81	112.421	34.439	87.235	642.978	86.167	388.502	1.68551	0.703655	2.39536	0.0166039	0.151472	15	45S-rRNA	GTACGACTCTTAGCG
rsRNA-464	25.692	8.533	20.481	62.763	22.72	7.85	22.009	29.252	19.899	20.394	66.842	182.341	30.39	164.683	1.23825	0.567998	2.18003	0.0292552	0.218606	17	45S-rRNA	GTACGACTCTTAGCGGT
tsRNA-31	12.66	105.479	4.389	47.944	102.902	43.854	6.424	46.716	33.738	64.068	5.098	53.28	2.319	242.327	-2.93291	0.921114	-3.18409	0.00145208	0.0327159	18	mature-tRNA-Ser-AGA_5_end;mature-tRNA-Ser-TGA_5_end	GTAGTCGTGGCCGAGTGG
rsRNA-488	27.554	0.411	54.42	8.281	10.432	13.535	44.255	7.713	28.248	5.002	421.445	273.899	181.244	362.324	4.48094	1.10728	4.04681	5.19195e-05	0.00454143	18	28S-rRNA	GTGGGGAGTTTGACTGGG
ysRNA-45	179.844	99.414	159.164	21.793	105.731	35.733	5.71	111.77	106.702	98.891	19.684	55.866	174.165	497.119	-3.11719	0.570426	-5.46467	4.63772e-08	3.44815e-05	17	RNY5-YRNA	GTTGGTCCGAGTGTTGT
rsRNA-505	16.383	4.523	19.896	43.586	25.814	26.258	36.166	14.844	75.709	13.083	117.115	210.791	114.239	237.84	1.90202	0.793844	2.39596	0.0165769	0.151472	23	18S-rRNA	GTTGGTGGAGTGATTTGTCTGGT
tsRNA-32	55.107	129.639	17.262	24.408	46.677	44.124	16.774	47.298	97.553	77.92	16.711	88.196	34.784	305.565	-2.45211	0.655097	-3.74312	0.000181748	0.0103946	18	mature-tRNA-Val-CAC_5_end;mature-tRNA-Val-AAC_5_end;mature-tRNA-Val-TAC_5_end	GTTTCCGTAGTGTAGTGG
tsRNA-34	16.011	93.143	21.066	23.1	11.404	5.414	31.764	12.079	29.049	38.094	11.188	4.656	24.776	157.984	-2.08931	0.881515	-2.37013	0.0177817	0.159001	33	mature-tRNA-Val-CAC_5_end;mature-tRNA-Val-AAC_5_end	GTTTCCGTAGTGTAGTGGTTATCACGTTCGCCT
hsa-let-7d-3p	50.639	91.189	58.224	93.709	172.653	51.704	46.754	30.271	51.235	134.869	74.914	141.217	54.678	434.082	-1.48066	0.393894	-3.75903	0.000170575	0.0101458	NA	hsa-let-7d-3p	hsa-let-7d-3p
hsa-miR-126-3p	86301.6	79035	104627	82127.2	104074	54061.4	68264.5	57645.3	79923.2	87449	83649.7	20893.2	58279.1	418451	-1.08344	0.53951	-2.00819	0.0446235	0.268645	NA	hsa-miR-126-3p	hsa-miR-126-3p
hsa-miR-126-5p	6789.02	6506	11163.5	6578.39	10708	2440.65	2800.94	3149.78	3556.29	14094.3	2911.03	1055.51	1651.94	32569.2	-2.2857	0.706437	-3.23553	0.00121418	0.0295981	NA	hsa-miR-126-5p	hsa-miR-126-5p
hsa-miR-128-3p	115.428	198.622	143.95	244.08	222.778	123.17	139.072	117.445	117.11	230.682	79.587	105.784	75.549	824.775	-1.36496	0.531093	-2.57009	0.0101671	0.112531	NA	hsa-miR-128-3p	hsa-miR-128-3p
hsa-miR-130a-3p	30.16	65.591	73.145	75.839	59.761	44.395	35.095	36.383	54.666	50.6	18.835	49.142	63.71	274.74	-1.29916	0.549898	-2.36255	0.0181497	0.160607	NA	hsa-miR-130a-3p	hsa-miR-130a-3p
hsa-miR-134-5p	151.173	184.126	93.041	383.554	446.529	50.892	101.597	156.303	37.626	180.274	103.945	41.641	41.619	853.597	-1.52231	0.767154	-1.98436	0.0472161	0.279722	NA	hsa-miR-134-5p	hsa-miR-134-5p
hsa-miR-142-3p	9995.67	17784.7	5567.54	4802.71	11365.1	4478.77	3772.06	5109.09	6321.74	8099.45	4169.28	2138.69	5804.32	41828.2	-2.48027	0.559153	-4.43576	9.17488e-06	0.00183261	NA	hsa-miR-142-3p	hsa-miR-142-3p
hsa-miR-142-5p	584.586	924.641	734.673	324.713	833.209	443.952	239.598	318.281	978.848	714.363	332.653	54.832	144.263	3042.43	-2.41149	0.767319	-3.14275	0.0016737	0.0355542	NA	hsa-miR-142-5p	hsa-miR-142-5p
hsa-miR-146a-5p	1835.3	5737.22	8121.48	5753.75	8305.13	2368.65	2714.1	4945.8	3739.84	4368.14	1466.7	856.873	1929.61	23235.6	-1.89693	0.719124	-2.63784	0.00834364	0.103392	NA	hsa-miR-146a-5p	hsa-miR-146a-5p
hsa-miR-146b-5p	298.25	413.59	729.406	268.052	256.726	397.932	235.077	512.423	500.117	471.368	186.79	302.35	286.329	2067.03	-1.42754	0.539068	-2.64816	0.00809306	0.101917	NA	hsa-miR-146b-5p	hsa-miR-146b-5p
hsa-miR-148a-3p	2416.16	3766.62	2260.49	2479.15	2660.08	1994.81	1298.16	4112.63	1848.71	2714.89	1402.84	1631.24	3871.54	14016.4	-1.69214	0.500164	-3.38316	0.000716556	0.0206603	NA	hsa-miR-148a-3p	hsa-miR-148a-3p
hsa-miR-148b-3p	395.061	493.574	339.98	400.552	921.79	72.007	102.787	205.93	109.333	485.798	164.556	152.08	281.203	1834.5	-2.4614	0.646903	-3.8049	0.000141863	0.00917176	NA	hsa-miR-148b-3p	hsa-miR-148b-3p
hsa-miR-150-5p	1897.11	6007.9	4373.8	2407.24	4237.65	3994.21	3418.49	1549.49	8347.94	5196.59	2551.76	1482.52	1097.47	21061.5	-1.67791	0.724158	-2.31705	0.0205009	0.1752	NA	hsa-miR-150-5p	hsa-miR-150-5p
hsa-miR-151a-3p	2386	4104.85	2656.06	5246.41	16251.9	1453.13	1597.12	2440.01	1811.31	5002.47	1788.59	1327.86	3401.65	22136.3	-2.50078	0.600529	-4.16429	3.12323e-05	0.00333513	NA	hsa-miR-151a-3p	hsa-miR-151a-3p
hsa-miR-151a-5p	122.13	270.072	385.037	201.802	525.563	362.741	190.584	194.869	163.084	360.741	251.649	123.63	186.858	1473.58	-1.61276	0.635602	-2.53737	0.0111689	0.119483	NA	hsa-miR-151a-5p	hsa-miR-151a-5p
hsa-miR-155-5p	681.396	1045.85	954.109	594.945	663.738	728.46	679.654	1267.45	1412.63	1055.86	496.36	163.46	411.552	4519.92	-1.50775	0.702361	-2.14669	0.0318179	0.233654	NA	hsa-miR-155-5p	hsa-miR-155-5p
hsa-miR-15a-5p	129.205	251.362	455.257	214.442	215.087	282.613	180.234	231.398	226.214	491.954	219.644	42.934	241.536	1395.26	-1.49502	0.711835	-2.10023	0.0357086	0.248784	NA	hsa-miR-15a-5p	hsa-miR-15a-5p
hsa-miR-15b-5p	246.867	553.921	627.588	279.384	524.148	777.728	423.877	438.346	424.293	785.164	330.529	334.938	294.994	2655.68	-1.50782	0.608771	-2.47682	0.0132558	0.132125	NA	hsa-miR-15b-5p	hsa-miR-15b-5p
hsa-miR-181a-5p	191.759	354.065	130.491	259.771	230.912	217.103	179.52	153.101	233.533	312.257	261.421	89.231	185.76	1235.21	-1.27838	0.603943	-2.11673	0.0342831	0.242757	NA	hsa-miR-181a-5p	hsa-miR-181a-5p
hsa-miR-181b-5p	32.022	45.44	33.062	29.638	43.495	23.551	20.462	29.252	54.095	65.992	62.594	39.313	54.8	224.076	-1.17981	0.564127	-2.0914	0.0364924	0.248784	NA	hsa-miR-181b-5p	hsa-miR-181b-5p
hsa-miR-191-5p	2903.57	9979.01	7229.4	9264.57	18848	8654.08	8133.48	4009.88	9309.52	9968.95	4761.09	10353.6	5484.67	46630.2	-1.4585	0.521263	-2.79801	0.00514183	0.075702	NA	hsa-miR-191-5p	hsa-miR-191-5p
hsa-miR-192-5p	284.846	420.581	683.178	143.397	225.431	768.253	255.54	389.738	469.124	391.524	242.586	490.122	451.34	2185.16	-1.18174	0.580002	-2.03748	0.041602	0.259925	NA	hsa-miR-192-5p	hsa-miR-192-5p
hsa-miR-196a-5p	112.449	95.61	47.691	65.379	115.456	54.411	62.457	130.98	48.948	112.744	77.18	52.504	103.498	465.396	-1.41747	0.572742	-2.47488	0.013328	0.132125	NA	hsa-miR-196a-5p	hsa-miR-196a-5p
hsa-miR-196b-5p	102.768	101.881	56.176	65.379	126.418	54.682	70.428	140.44	68.733	105.048	91.058	53.797	105.573	494.13	-1.31666	0.569792	-2.31078	0.0208451	0.177123	NA	hsa-miR-196b-5p	hsa-miR-196b-5p
hsa-miR-199a-3p	3234.96	5650.65	2892.46	7584.78	4310.76	1651.28	1722.16	3021.42	1962.04	5269.32	2000.31	957.743	2901.61	18673.8	-1.55873	0.627009	-2.48598	0.0129195	0.132125	NA	hsa-miR-199a-3p	hsa-miR-199a-3p
hsa-miR-199a-5p	100.162	139.406	115.862	91.094	198.202	40.335	56.747	122.539	178.409	92.542	37.67	0.259	101.301	572.186	-2.22759	0.951891	-2.34017	0.019275	0.167614	NA	hsa-miR-199a-5p	hsa-miR-199a-5p
hsa-miR-199b-3p	3234.96	5650.65	2892.46	7584.78	4310.76	1651.28	1722.16	3021.42	1962.04	5269.32	2000.31	957.743	2901.61	18673.8	-1.55873	0.627009	-2.48598	0.0129195	0.132125	NA	hsa-miR-199b-3p	hsa-miR-199b-3p
hsa-miR-21-5p	1502.42	1181.55	1677.96	1038.21	1147.93	638.316	799.453	1758.92	1108.08	1145.14	514.77	343.474	478.435	5792.17	-1.44596	0.651052	-2.22095	0.0263542	0.204726	NA	hsa-miR-21-5p	hsa-miR-21-5p
hsa-miR-215-5p	105.002	90.572	292.582	51.431	37.66	211.148	40.211	115.99	41.057	107.549	31.722	110.956	49.552	535.461	-1.43142	0.698936	-2.048	0.0405599	0.255562	NA	hsa-miR-215-5p	hsa-miR-215-5p
hsa-miR-221-3p	305.325	754.599	607.985	642.453	834.182	156.195	249.948	411.132	327.541	729.947	279.123	419.255	415.579	2653.32	-1.83554	0.524448	-3.49995	0.000465341	0.0164753	NA	hsa-miR-221-3p	hsa-miR-221-3p
hsa-miR-223-3p	3562.99	17355	6902.88	5545.41	17458.3	5698.83	6019.81	3089.53	8541.9	7496.29	3723.76	3160.84	10007.6	45872.2	-2.3071	0.602817	-3.82719	0.000129614	0.00876074	NA	hsa-miR-223-3p	hsa-miR-223-3p
hsa-miR-224-5p	16.011	145.06	90.7	98.504	497.45	107.198	90.652	89.503	78.454	76.188	77.888	94.662	772.819	946.793	-2.11536	0.928557	-2.27811	0.0227198	0.188739	NA	hsa-miR-224-5p	hsa-miR-224-5p
hsa-miR-23a-3p	244.26	642.643	306.918	322.534	312.685	289.381	276.002	228.778	268.414	775.929	212.28	319.42	292.919	1986.79	-1.82381	0.50034	-3.64514	0.000267244	0.0128191	NA	hsa-miR-23a-3p	hsa-miR-23a-3p
hsa-miR-23b-3p	331.762	981.801	371.871	531.745	586.827	312.12	380.454	301.108	341.722	1144.94	292.859	462.448	330.144	2839.13	-1.93048	0.464813	-4.15324	3.27794e-05	0.00333513	NA	hsa-miR-23b-3p	hsa-miR-23b-3p
hsa-miR-23c	83.778	142.181	95.967	95.453	71.961	90.415	63.052	112.643	120.655	230.489	79.304	0.259	106.427	578.628	-1.86343	0.942398	-1.97733	0.0480043	0.28211	NA	hsa-miR-23c	hsa-miR-23c
hsa-miR-24-3p	577.139	905.416	587.504	432.37	772.652	309.413	395.444	649.37	308.556	559.677	348.231	392.356	666.636	3035.57	-1.71185	0.535557	-3.19639	0.0013916	0.0322748	NA	hsa-miR-24-3p	hsa-miR-24-3p
hsa-miR-25-3p	3802.04	3483.6	3876.12	3653.79	3690.52	3669.37	3125.96	2841.39	3090.71	6243.99	2707.96	3273.86	2817.76	19517.3	-1.19928	0.431591	-2.77874	0.00545704	0.0758376	NA	hsa-miR-25-3p	hsa-miR-25-3p
hsa-miR-26a-5p	6000.76	11264.8	8199.31	6244.52	7063.49	6059.4	5596.17	9989.41	8775.21	8456.34	5608.94	1990.23	4111.73	40015.8	-1.53044	0.607695	-2.51843	0.0117878	0.125203	NA	hsa-miR-26a-5p	hsa-miR-26a-5p
hsa-miR-27a-3p	790.866	1039.17	1059.73	887.841	1995.02	496.197	332.63	756.337	649.477	1424.88	545.358	107.594	624.284	4794.77	-2.31581	0.658406	-3.51729	0.000435974	0.0162073	NA	hsa-miR-27a-3p	hsa-miR-27a-3p
hsa-miR-27b-3p	835.921	1153.69	1191.39	987.652	2167.14	511.627	404.366	943.056	791.747	1641.52	577.08	107.077	720.704	5388.79	-2.30766	0.669636	-3.44615	0.000568644	0.0187905	NA	hsa-miR-27b-3p	hsa-miR-27b-3p
hsa-miR-28-3p	137.769	324.766	270.931	350.429	686.635	249.317	221.515	210.732	329.142	405.761	114.708	251.398	107.282	1589.9	-1.78796	0.583388	-3.06479	0.00217826	0.0449871	NA	hsa-miR-28-3p	hsa-miR-28-3p
hsa-miR-29a-3p	1779.45	2705.66	2967.66	2115.21	2722.94	1311.28	879.399	1834.59	1761.67	3296.69	1200.75	1303.8	771.11	10734	-1.90384	0.520873	-3.65509	0.000257089	0.0128191	NA	hsa-miR-29a-3p	hsa-miR-29a-3p
hsa-miR-29b-3p	740.227	716.869	1260.44	439.78	400.206	550.609	228.177	627.976	478.731	678.962	390.573	102.68	257.403	3015.83	-1.74022	0.701968	-2.47906	0.0131728	0.132125	NA	hsa-miR-29b-3p	hsa-miR-29b-3p
hsa-miR-29c-3p	1740.35	2617.76	2950.1	2110.86	2654.34	1262.29	882.016	1783.07	1798.27	3209.15	1160.96	1177.85	757.196	10505.2	-1.89333	0.531474	-3.56241	0.000367462	0.0151782	NA	hsa-miR-29c-3p	hsa-miR-29c-3p
hsa-miR-30a-3p	158.992	298.755	298.726	263.693	352.202	198.696	173.929	185.846	173.834	371.707	163.282	152.856	140.479	1278.06	-1.58024	0.51636	-3.06034	0.00221086	0.0450348	NA	hsa-miR-30a-3p	hsa-miR-30a-3p
hsa-miR-30a-5p	2318.61	4689	4628.94	2921.11	4702.04	3554.05	4534.76	3671.08	4132.11	5110.78	3264.93	3007.72	1954.38	21178.5	-1.13142	0.550264	-2.05614	0.0397686	0.254675	NA	hsa-miR-30a-5p	hsa-miR-30a-5p
hsa-miR-30b-5p	173.886	254.24	349.635	157.344	403.477	123.711	127.413	208.258	183.098	413.265	200.526	47.331	109.112	1232.47	-1.97925	0.668244	-2.96187	0.0030578	0.0563484	NA	hsa-miR-30b-5p	hsa-miR-30b-5p
hsa-miR-30c-5p	150.428	218.258	218.851	125.527	285.545	170.813	158.939	109.878	147.874	336.884	201.376	119.75	145.239	1047.4	-1.49903	0.538715	-2.78261	0.0053924	0.0758376	NA	hsa-miR-30c-5p	hsa-miR-30c-5p
hsa-miR-30d-5p	1946.63	4254.95	3976.77	2647.83	4408.19	3181.84	4206.29	3226.33	3757.91	4717.91	2955.92	2805.72	1815.49	19185.5	-1.13491	0.551011	-2.05969	0.0394285	0.254675	NA	hsa-miR-30d-5p	hsa-miR-30d-5p
hsa-miR-30e-3p	217.823	386.861	466.96	280.692	405.952	210.336	156.56	181.335	246.342	614.895	187.356	108.111	179.535	1614.93	-2.03917	0.583987	-3.49181	0.000479768	0.016591	NA	hsa-miR-30e-3p	hsa-miR-30e-3p
hsa-miR-320c	53.618	22.617	52.08	56.226	9.459	60.637	108.14	109.587	67.018	15.007	59.478	364.941	262.407	419.966	2.0785	0.708303	2.93448	0.00334109	0.0584494	NA	hsa-miR-320c	hsa-miR-320c
hsa-miR-320d	43.565	20.664	42.424	51.867	7.426	40.335	103.739	90.958	45.288	11.736	43.617	211.05	235.19	337.254	1.92588	0.749831	2.56842	0.0102164	0.112531	NA	hsa-miR-320d	hsa-miR-320d
hsa-miR-335-5p	44.309	139.097	217.388	117.681	356.446	71.465	50.085	54.721	126.831	173.348	52.964	56.383	86.411	687.006	-2.44797	0.630635	-3.88175	0.000103707	0.00734342	NA	hsa-miR-335-5p	hsa-miR-335-5p
hsa-miR-339-5p	172.769	574.482	380.941	699.55	1196.02	190.033	215.091	168.382	210.088	669.15	207.182	193.204	207.607	2258.96	-2.09002	0.596352	-3.50468	0.000457154	0.0164753	NA	hsa-miR-339-5p	hsa-miR-339-5p
hsa-miR-361-3p	182.823	306.877	503.24	221.415	361.838	172.979	246.617	191.958	401.992	480.218	193.871	313.471	57.241	1548.91	-1.39983	0.663374	-2.11016	0.0348445	0.245516	NA	hsa-miR-361-3p	hsa-miR-361-3p
hsa-miR-382-5p	714.163	287.241	158.579	306.843	1225.55	96.37	101.716	319.009	115.165	140.833	132.551	261.485	95.321	1704.17	-2.35388	0.801956	-2.93517	0.00333363	0.0584494	NA	hsa-miR-382-5p	hsa-miR-382-5p
hsa-miR-423-3p	69.257	133.751	48.861	148.627	217.474	96.099	94.697	65.927	89.891	78.882	77.463	164.236	76.891	565.786	-1.12681	0.496217	-2.2708	0.023159	0.189217	NA	hsa-miR-423-3p	hsa-miR-423-3p
hsa-miR-425-3p	25.32	139.097	98.015	119.861	318.785	44.124	21.89	41.331	49.863	77.728	19.684	203.549	54.312	504.104	-2.20074	0.676503	-3.25311	0.00114148	0.0282896	NA	hsa-miR-425-3p	hsa-miR-425-3p
hsa-miR-425-5p	326.921	575.305	412.54	264.565	394.99	278.823	282.188	462.796	148.56	679.732	320.474	213.119	294.628	2072.62	-1.69853	0.589773	-2.87997	0.00397717	0.0657116	NA	hsa-miR-425-5p	hsa-miR-425-5p
hsa-miR-432-5p	382.401	631.848	260.105	599.303	3651.53	77.421	88.868	436.163	145.472	407.878	115.699	216.481	74.694	3307.42	-3.51264	0.837556	-4.19392	2.74179e-05	0.00333513	NA	hsa-miR-432-5p	hsa-miR-432-5p
hsa-miR-451a	605.437	1171.68	1351.73	920.966	455.193	385.48	387.354	700.743	644.331	2138.86	862.575	631.598	966.756	4793.03	-1.61551	0.610656	-2.64554	0.00815607	0.101917	NA	hsa-miR-451a	hsa-miR-451a
hsa-miR-584-5p	265.856	460.881	265.372	320.791	514.247	173.52	148.708	224.121	130.605	331.882	99.414	278.038	367.004	1546.89	-1.98253	0.506574	-3.91359	9.09325e-05	0.00676083	NA	hsa-miR-584-5p	hsa-miR-584-5p
hsa-miR-625-3p	26.064	114.424	115.862	54.482	309.768	101.784	77.685	39.294	107.617	117.169	11.612	101.904	63.1	551.01	-2.35476	0.720788	-3.26692	0.00108724	0.0278746	NA	hsa-miR-625-3p	hsa-miR-625-3p
hsa-miR-664a-5p	103.513	141.462	112.937	175.214	312.243	43.583	98.028	65.636	138.381	116.207	79.587	205.877	121.317	703.719	-1.34498	0.512026	-2.62678	0.00861966	0.105929	NA	hsa-miR-664a-5p	hsa-miR-664a-5p
hsa-miR-744-5p	116.917	607.792	133.125	230.132	884.484	180.558	123.606	99.545	178.981	328.803	97.573	356.147	123.88	1577.64	-2.61106	0.507555	-5.14438	2.68408e-07	7.98245e-05	NA	hsa-miR-744-5p	hsa-miR-744-5p
hsa-miR-7847-3p	317.613	16.86	122.007	49.688	24.311	20.573	29.742	68.255	7.434	14.622	130.427	2483.46	138.16	782.774	3.5874	1.062	3.37796	0.000730267	0.0206603	NA	hsa-miR-7847-3p	hsa-miR-7847-3p
hsa-miR-92a-3p	459.477	658.784	121.421	347.378	591.866	535.449	527.139	253.519	364.709	712.824	481.348	322.524	258.99	2501.43	-1.26346	0.642223	-1.96732	0.0491459	0.285468	NA	hsa-miR-92a-3p	hsa-miR-92a-3p
hsa-miR-941	32.767	122.854	56.176	30.074	62.502	29.777	34.857	9.751	34.081	10.967	15.719	108.111	35.516	250.111	-1.69228	0.775857	-2.18118	0.0291699	0.218606	NA	hsa-miR-941	hsa-miR-941
hsa-miR-99b-5p	490.754	614.166	526.062	642.017	1144.57	413.904	724.386	473.42	448.081	789.205	535.304	578.06	364.44	3316.82	-1.1099	0.498991	-2.22429	0.0261288	0.204492	NA	hsa-miR-99b-5p	hsa-miR-99b-5p
ysRNA-46	72.608	178.472	47.106	134.68	195.992	16.784	35.928	92.996	38.427	189.317	41.635	170.961	90.683	551.965	-2.06123	0.575739	-3.58014	0.000343409	0.01459	17	RNY4-YRNA	TAGTGGGTTATCAGAAC
ysRNA-47	338.464	986.119	271.808	939.272	964.312	112.071	133.599	233.29	89.09	945.622	158.184	896.445	799.182	2852.28	-2.01124	0.711897	-2.82519	0.00472533	0.0747506	18	RNY4-YRNA	TAGTGGGTTATCAGAACT
ysRNA-48	44.309	68.469	2.926	25.716	135.877	23.551	21.771	8.004	25.846	65.222	17.985	125.958	38.08	247.909	-2.08248	0.74933	-2.77913	0.00545055	0.0758376	19	RNY4-YRNA	TAGTGGGTTATCAGAACTT
tsRNA-38	22.713	22.309	7.9	8.281	231.177	34.921	35.214	53.702	45.975	29.052	31.438	116.129	54.19	285.944	-1.90486	0.858133	-2.21978	0.026434	0.204726	33	mature-tRNA-Glu-TTC_5_end	TCCCACATGGTCTAGCGGTTAGGATTCCTGGTT
tsRNA-40	0.745	0.822	0.293	0.872	4.862	2.436	0.714	1.455	2.402	1.154	0.85	3.88	1.831	8.89133	-1.5757	0.770972	-2.04379	0.0409746	0.257085	33	mature-tRNA-Glu-CTC_5_end	TCCCTGGCGGTCTAGTGGTTAGGATTCGGCGCT
tsRNA-41	2.606	2.467	1.463	1.308	11.139	2.166	1.19	2.329	3.202	0.577	1.558	5.431	5.004	16.7048	-2.02052	0.782324	-2.58271	0.00980278	0.111485	33	mature-tRNA-Glu-CTC_5_end	TCCCTGGTGGCCTAGTGGTTAGGATTCGGCGCT
tsRNA-45	37.235	193.379	8.485	30.51	83.896	5.685	39.14	55.739	52.265	57.719	42.06	91.041	48.942	344.717	-2.17451	0.776304	-2.80111	0.00509272	0.075702	30	mature-tRNA-Glu-CTC_5_end;mature-tRNA-Glu-TTC_5_end	TCCCTGGTGGTCTAGTGGTTAGGATTCGGC
tsRNA-46	63.671	532.743	34.525	53.175	297.922	29.777	269.102	180.461	277.906	199.321	67.409	374.51	139.259	1140.85	-1.76433	0.857429	-2.0577	0.0396194	0.254675	31	mature-tRNA-Glu-CTC_5_end;mature-tRNA-Glu-TTC_5_end	TCCCTGGTGGTCTAGTGGTTAGGATTCGGCG
tsRNA-48	933.848	991.157	267.127	449.804	5297.18	647.52	858.936	1833.28	2112.66	631.825	1343.64	2826.93	2127.69	8369.35	-1.64537	0.78735	-2.08975	0.0366401	0.248784	33	mature-tRNA-Glu-CTC_5_end;mature-tRNA-Glu-TTC_5_end	TCCCTGGTGGTCTAGTGGTTAGGATTCGGCGCT
rsRNA-534	129.205	347.897	268.297	245.387	1053.87	198.425	102.787	197.78	326.969	282.628	364.375	633.15	208.095	1808.15	-1.71516	0.591749	-2.89845	0.00375007	0.0633676	33	5.8S-rRNA	TCCTCCCGGGGCTACGCCTGTCTGAGCGTCGCT
piRNA	0.372	0.206	0.293	14.819	0.088	0.541	0.952	1.019	1.029	0.385	0.566	1.81	0.61	6.9449	3.38924	1.08099	3.1353	0.00171678	0.0359557	23	piRNA	TCCTGTACTGAGCTGCCCCAAGA
rsRNA-535	1.862	16.038	1.463	0.872	109.091	1.624	12.135	12.37	18.298	14.814	10.338	65.436	5.37	110.828	-2.18538	1.04509	-2.09108	0.0365205	0.248784	43	28S-rRNA	TCGCTGCGATCTATTGAAAGTCAGCCCTCGACACAAGGGTTTG
rsRNA-536	1.117	76.18	9.07	2.179	471.194	19.22	58.293	30.999	95.838	96.198	27.473	240.018	21.237	487.632	-2.46556	1.09046	-2.26102	0.0237581	0.192611	44	28S-rRNA	TCGCTGCGATCTATTGAAAGTCAGCCCTCGACACAAGGGTTTGT
piRNA	0.372	1.131	0.585	0.872	1.856	0.541	0.238	0.582	0.457	0.77	0.566	0.259	0.244	3.83955	-2.31681	0.778169	-2.97726	0.00290841	0.0560789	24	piRNA	TCTCACACAGAGATCGCACCCGTT
piRNA	0.372	4.935	2.633	1.308	16.797	2.166	2.617	0.146	1.487	1.154	5.24	1.035	5.126	20.9801	-2.07547	1.01062	-2.05366	0.0400085	0.254675	23	piRNA	TGAGGTAGTAGGTTGTGTGGTCA
piRNA	55.852	108.975	29.258	19.614	441.225	53.058	87.321	17.173	83.601	78.112	106.494	85.868	45.525	553.113	-2.07456	0.765214	-2.71108	0.00670645	0.0890401	25	piRNA	TGAGGTAGTAGGTTGTGTGGTTATT
piRNA	0.745	12.131	0.585	1.743	5.569	4.602	4.64	3.202	3.317	2.501	3.399	1.293	4.272	23.5381	-1.90272	0.886763	-2.14569	0.0318976	0.233654	23	piRNA	TGAGGTAGTGGGTTGTGTGGTTA
piRNA	1.862	7.196	2.341	1.308	15.913	1.083	2.736	1.601	4.46	4.617	2.124	0.776	2.807	23.4593	-2.896	0.763339	-3.79385	0.000148328	0.00919016	24	piRNA	TGCCAGTTTGTCAAATACCCCAAT
piRNA	0.745	8.019	2.926	2.179	9.813	1.895	1.903	1.019	3.66	2.694	1.841	0.259	2.807	19.2788	-2.77596	0.812664	-3.41588	0.000635772	0.0201148	23	piRNA	TGCCAGTTTGTCAAATACCCCAT
piRNA	1.489	8.636	2.048	0.872	15.913	0.812	3.212	1.31	4.231	4.233	2.549	1.293	3.906	24.4395	-2.77249	0.79781	-3.47513	0.00051061	0.0172563	24	piRNA	TGCCAGTTTGTCAAATACCCCATT
piRNA	0.372	2.879	0.293	0.872	0.442	2.436	0.476	0.582	3.774	0.577	0.425	1.552	2.807	7.52672	-1.86602	0.950204	-1.96381	0.0495526	0.286711	23	piRNA	TGGAGTGTGACAATGGTGTCTGA
snRNA;lncRNA	36.49	9.869	366.897	335.174	65.684	90.415	273.86	1258.57	192.819	58.296	266.377	1318.8	393.854	1594.2	2.6229	0.908642	2.88662	0.00389407	0.0650616	20	snRNA;lncRNA	TGGATTTTTGGAGCAGGGAG
snRNA;lncRNA	21.969	6.682	418.099	532.617	45.528	51.975	260.655	856.755	250.23	31.168	353.754	647.634	310.494	1353.95	3.21375	0.894418	3.59312	0.000326741	0.0142901	21	snRNA;lncRNA	TGGATTTTTGGAGCAGGGAGA
piRNA	0.372	3.29	1.17	0.436	4.243	2.436	1.547	0.437	1.944	4.04	3.682	0.517	0.732	11.672	-1.75913	0.845083	-2.0816	0.0373786	0.252034	24	piRNA	TGGGGTAGTAGGTTGTGTGGTTAT
piRNA	1.117	11.514	0.293	0.436	2.564	8.933	2.974	0.728	5.718	2.309	0.708	4.914	7.079	22.751	-2.31019	1.04672	-2.20707	0.0273091	0.209323	23	piRNA	TGGGGTGTGACAATGGTGTTTGA
ysRNA-49	34.256	91.601	16.092	12.64	12.73	4.602	13.205	5.094	0.229	56.757	9.63	60.522	54.556	163.348	-2.41757	1.04951	-2.30352	0.0212496	0.178521	15	RNY4-YRNA	TGGGTTATCAGAACT
piRNA	1.489	1.234	0.585	0.436	3.006	0.271	0.238	0.146	1.83	1.732	0.566	0.259	3.784	6.77033	-3.10792	0.941232	-3.30197	0.000960099	0.0254941	24	piRNA	TGTAAGTTTGTCAAATACCCCATT
piRNA	0.372	4.215	3.511	0.872	7.161	1.083	2.617	2.62	3.202	2.116	1.841	0.517	3.661	15.6771	-2.06987	0.834999	-2.47889	0.0131793	0.132125	23	piRNA	TGTCAGCTTGTCAAATACCCCAT
piRNA	1.862	4.832	0.293	0.872	10.608	0.271	2.141	9.605	5.261	0.77	1.416	2.328	1.709	19.1527	-2.40107	1.03457	-2.32084	0.0202954	0.174447	24	piRNA	TGTCAGTCTGTCAAATACCCCAAT
piRNA	1.489	5.243	2.341	1.308	10.785	0.271	2.022	1.601	5.718	1.924	1.983	2.069	2.807	18.0815	-2.40083	0.808398	-2.96986	0.00297931	0.0560789	24	piRNA	TGTCAGTCTGTCAAATACCCCATT
piRNA	1.117	6.066	2.341	2.615	15.117	2.436	3.569	0.582	5.604	1.732	3.257	1.293	3.173	22.713	-2.07277	0.859443	-2.41176	0.0158757	0.149413	24	piRNA	TGTCAGTTTGCCAAATACCCCAAT
piRNA	0.372	4.421	2.048	0.436	6.365	1.624	3.45	1.019	5.604	3.078	0.991	0.776	3.295	15.6725	-2.08882	0.898122	-2.32576	0.0200312	0.173176	23	piRNA	TGTCAGTTTGCCAAATACCCCAT
piRNA	0.372	9.15	3.511	3.487	15.029	2.707	4.164	0.291	6.519	3.656	1.275	0.776	4.638	26.4553	-2.5097	0.957369	-2.62146	0.00875547	0.106716	24	piRNA	TGTCAGTTTGCCAAATACCCCATT
piRNA	0.372	8.225	0.585	0.436	4.774	0.812	0.476	0.291	3.317	0.577	0.991	1.81	0.976	11.9247	-3.35953	0.945191	-3.55434	0.000378934	0.015229	24	piRNA	TGTCAGTTTGTCAAACACCCCATT
piRNA	0.372	2.467	1.755	2.615	5.393	0.541	0.952	0.146	2.173	0.385	0.142	0.517	1.709	8.57109	-2.32294	0.968074	-2.39955	0.0164153	0.151472	23	piRNA	TGTCAGTTTGTCAAATACCCAAT
piRNA	46.543	386.141	78.119	128.578	274.495	70.653	129.197	35.074	219.123	172.771	56.363	149.494	242.635	904.003	-2.13616	0.714144	-2.99122	0.00277862	0.0543659	24	piRNA	TGTCAGTTTGTCAAATACCCCAGT
piRNA	87.502	777.525	410.492	234.927	831.264	317.263	503.584	144.078	840.81	320.723	259.013	185.962	755.244	2572.59	-1.70622	0.815908	-2.09119	0.036511	0.248784	24	piRNA	TGTCAGTTTGTCAAATACCCCATA
piRNA	692.194	5685.5	2752.02	1650.15	9935.3	1186.49	2274.87	892.41	3771.29	2635.04	1196.79	1200.86	2747.09	17220.6	-2.57779	0.705725	-3.65268	0.000259519	0.0128191	24	piRNA	TGTCAGTTTGTCAAATACCCCATT
piRNA	0.745	6.682	1.17	3.051	15.648	1.624	1.19	0.582	4.689	3.271	0.425	1.552	3.539	20.7541	-3.40676	0.833197	-4.08878	4.33644e-05	0.00403017	24	piRNA	TGTCAGTTTGTCAAATACCCCGAT
piRNA	1.117	9.047	2.926	1.743	13.172	0.541	1.071	0.582	4.918	4.81	1.275	0.776	1.098	21.2188	-3.64803	0.825302	-4.42024	9.85935e-06	0.00183261	24	piRNA	TGTCAGTTTGTCAAATGCCCCATT
piRNA	0.745	12.954	2.926	3.051	12.111	1.083	1.309	1.455	6.748	5.964	1.416	0.259	1.709	25.7986	-3.56116	0.858671	-4.14729	3.36428e-05	0.00333513	24	piRNA	TGTCAGTTTGTCAAGTACCCCAAT
piRNA	0.372	6.888	2.633	1.743	5.746	1.895	1.547	1.164	8.463	1.154	1.558	0.259	2.807	17.0809	-2.5316	0.949698	-2.6657	0.00768292	0.0976454	23	piRNA	TGTCAGTTTGTCAAGTACCCCAT
piRNA	0.372	6.271	2.926	1.308	18.653	0.812	1.903	0.146	2.745	0.577	1.275	0.776	0.732	19.0221	-3.26404	1.01291	-3.22243	0.0012711	0.0300021	24	piRNA	TGTCAGTTTGTCAGATACCCCAAT
piRNA	1.862	7.71	2.048	0.436	11.758	1.354	2.26	0.873	4.803	1.732	7.364	1.035	3.417	22.0353	-1.87719	0.927357	-2.02424	0.0429459	0.264981	24	piRNA	TGTCAGTTTGTCAGATACCCCATT
piRNA	0.372	5.654	3.218	0.436	7.691	2.436	1.547	1.746	3.202	5.195	1.416	0.776	2.929	17.4376	-3.06729	0.727705	-4.21501	2.49765e-05	0.00333513	23	piRNA	TGTCAGTTTGTCGAATACCCCAT
piRNA	1.117	12.131	4.974	0.436	15.736	0.812	2.498	4.948	6.633	2.116	5.24	2.328	5.004	30.5163	-2.56904	0.906938	-2.83266	0.00461631	0.0738113	24	piRNA	TGTCAGTTTGTCGAATACCCCATT
piRNA	0.745	13.879	1.755	3.051	15.559	1.624	9.279	1.892	5.032	1.539	0.566	1.552	2.929	29.7012	-2.00768	0.992861	-2.02212	0.0431644	0.265229	24	piRNA	TGTCGGTTTGTCAAATACCCCAAT
piRNA	0.372	4.729	3.218	3.487	15.824	0.271	2.141	2.474	2.859	1.732	2.124	0.259	2.929	19.7785	-2.49537	0.934383	-2.67061	0.00757135	0.0976454	23	piRNA	TGTCGGTTTGTCAAATACCCCAT
piRNA	1.489	8.225	4.389	1.308	16.178	1.083	3.807	0.728	4.117	2.116	2.691	0.776	5.004	24.8572	-2.50329	0.900782	-2.77902	0.00545227	0.0758376	24	piRNA	TGTCGGTTTGTCAAATACCCCATT
rsRNA-595	46.171	5.757	35.402	50.995	10.166	10.828	48.181	5.53	10.865	4.233	0.425	172.513	40.887	136.139	2.17982	0.98709	2.20833	0.0272214	0.209323	22	18S-rRNA	TTGGTGACTCTAGATAACCTCG
rsRNA-598	76.704	69.497	122.007	66.686	162.575	83.376	39.497	214.08	113.793	132.175	117.54	200.187	94.589	598.653	-1.12224	0.543886	-2.06337	0.0390776	0.254675	20	18S-rRNA	TTTCGATGGTAGTCGCCGTG

## Sheet: L vs N
Table S1. Transcripts differentially expressed identified by the sncRNA-seq analysis.
Gene Name	L3	N1	L6	H1	N3	L5	H4	L1	L4	N2	H3	H2	L2	baseMean	log2FoldChange	lfcSE	stat	pvalue	padj	Length	Annotation (Parent RNA Category)	Gene Sequence
lncRNA;misc_RNA	1.117	1.645	4.974	3.051	0.265	10.287	8.804	13.68	8.234	1.347	1.416	0.259	1.465	24.6909	2.17871	1.02533	2.12488	0.0335965	0.212587	23	lncRNA;misc_RNA	AAAAAAAAAAAAAAAAAAAAAAA
snRNA	67.395	16.346	85.434	30.51	8.133	7.309	104.571	507.329	46.318	19.24	42.06	564.611	176.362	563.492	2.92042	0.92429	3.15964	0.00157965	0.0362805	23	snRNA	AAATGGATTTTTGGAGCAGGGAG
rsRNA-4	0.745	30.534	46.228	64.507	94.858	10.557	18.916	41.477	1.372	67.915	140.34	424.945	22.213	303.493	-1.98911	0.945941	-2.10278	0.0354848	0.218376	15	28S-rRNA	AAGCGGGGCTGGGCG
ysRNA-1	1.489	4.832	0.293	3.487	5.127	0.812	2.379	0.291	0.686	2.694	0.425	0.517	0.61	11.217	-3.17276	0.784702	-4.04327	5.27118e-05	0.0044035	27	RNY4-YRNA	ACCCCCACTGCTAAATTTGACTGGCTT
rsRNA-26	62.182	0.206	16.092	23.536	1.238	18.678	293.728	186.137	10.178	0.192	94.032	161.65	17.453	349.358	6.18971	1.05063	5.89144	3.82836e-09	2.84639e-06	16	45S-rRNA	AGAGAGAGAGAGAAAG
rsRNA-28	247.984	3.701	26.04	62.328	36.511	36.274	425.661	490.884	24.703	6.349	381.085	2102.22	155.125	1154.4	3.06721	0.970873	3.15923	0.00158189	0.0362805	16	45S-rRNA	AGAGAGAGAGAGAGAG
rsRNA-29	224.898	8.636	11.703	5.666	15.824	44.124	233.65	219.755	10.407	0.192	113.575	1292.42	99.959	637.786	3.13272	1.10892	2.82502	0.0047278	0.0696064	18	45S-rRNA	AGAGAGAGAGAGAGAGAG
rsRNA-44	1.489	4.009	0.878	3.051	12.995	0.541	2.736	4.948	0.915	3.078	16.286	13.967	3.051	26.4281	-2.12843	0.806465	-2.63921	0.00830993	0.0994082	22	28S-rRNA	AGGACTGGGTCGGTCGGGCTGG
rsRNA-46	75.214	10.075	8.777	73.66	0.088	17.054	44.731	156.594	24.703	17.316	74.914	555.3	17.941	303.352	2.0478	1.00849	2.03057	0.0422989	0.24099	15	45S-rRNA	AGGGAAAGAGAGAGC
rsRNA-57	0.372	0.822	0.585	0.436	10.874	0.541	0.357	1.164	0.114	0.385	0.708	3.88	0.976	8.95742	-3.01216	0.920905	-3.27087	0.00107217	0.0325861	21	28S-rRNA	AGGGCTGGATCGGTCGGGCTG
rsRNA-79	0.372	0.103	9.655	0.872	0.442	0.541	0.595	0.728	0.229	0.385	1.133	3.362	0.61	6.95663	2.31503	1.06722	2.16923	0.0300655	0.202296	22	28S-rRNA	AGGGCTGGGTCGGTCGGGATGG
rsRNA-86	1.117	5.038	0.585	12.204	2.387	0.541	12.61	2.474	0.343	0.962	5.665	6.466	2.685	21.1508	-1.67579	0.813214	-2.0607	0.0393313	0.229355	22	28S-rRNA	AGGGCTGGGTCGGTCGGGCTGA
rsRNA-100	1.489	0.308	0.293	10.461	2.033	1.354	4.64	0.728	0.114	3.848	1.558	3.104	0.854	11.2876	-1.70182	0.834341	-2.03972	0.0413784	0.238487	21	28S-rRNA	AGGGCTGGGTTGGTCGGGCTG
snRNA;lncRNA	53.99	19.43	129.906	98.068	34.301	24.634	80.54	553.9	81.656	35.978	137.65	976.106	315.987	804.681	2.3218	0.808095	2.87317	0.00406372	0.0661222	21	snRNA;lncRNA	ATGGATTTTTGGAGCAGGGAG
snRNA;lncRNA	23.458	16.038	159.164	132.065	32.444	25.446	111.114	486.227	27.333	17.508	186.79	423.135	201.626	652.594	2.42652	0.823293	2.94733	0.00320528	0.0560736	22	snRNA;lncRNA	ATGGATTTTTGGAGCAGGGAGA
rsRNA-118	80.427	0.103	35.402	7.845	9.99	9.204	7.257	129.234	20.814	1.539	7.222	36.21	13.548	138.957	3.33474	0.9441	3.53219	0.000412135	0.0185711	21	28S-rRNA	CAATGTAGATAAGGGAAGTCG
tsRNA-2	34.256	21.589	11.703	23.536	472.785	19.761	67.335	13.098	90.119	25.204	30.872	216.223	81.651	450.886	-2.42237	0.895811	-2.70411	0.0068488	0.0883159	37	mature-tRNA-Asp-GTC_3_end	CACGCGGGAGACCGGGGTTCGATTCCCCGACGGGGAG
rsRNA-142	53.99	6.066	31.891	87.607	0.619	24.363	14.395	47.444	80.17	23.472	28.889	391.581	89.462	252.525	2.07546	0.82767	2.50759	0.0121556	0.127292	20	18S-rRNA	CCACTTTAAATCCTTTAACG
ysRNA-6	14.522	6.785	29.551	33.997	2.21	19.491	8.209	120.647	8.349	11.736	22.234	83.282	29.658	140.263	2.05396	0.797998	2.57388	0.0100564	0.109955	31	RNY5-YRNA	CCCCACAACCGCGCTTGACTAGCTTGCTGTT
ysRNA-10	35.373	19.019	77.242	88.479	42.699	24.905	93.626	321.338	103.386	51.947	126.745	569.525	218.225	591.768	1.43244	0.720901	1.98701	0.0469208	0.258412	31	RNY5-YRNA	CCCCCACAACCGCGCTTGACTAGCTTGCTGT
ysRNA-13	65.533	95.713	52.665	59.277	259.643	59.555	54.962	12.516	73.994	171.039	100.688	95.955	137.428	533.75	-1.80417	0.592424	-3.04541	0.00232363	0.0486653	23	RNY4-YRNA	CCCCCACTGCTAAATTTGACTGG
ysRNA-14	0.745	40.3	38.328	81.941	130.396	6.497	20.938	4.803	0.343	26.743	20.676	47.848	27.705	185.493	-2.76524	0.986501	-2.80308	0.00506177	0.0728622	25	RNY4-YRNA	CCCCCACTGCTAAATTTGACTGGCT
ysRNA-15	5.958	122.442	28.38	128.142	377.839	58.201	38.426	22.849	39.456	96.005	17.985	0.517	34.662	458.503	-3.02039	0.944572	-3.19763	0.00138564	0.0362805	26	RNY4-YRNA	CCCCCACTGCTAAATTTGACTGGCTA
ysRNA-16	61.81	646.447	221.192	963.244	1955.5	67.946	98.504	78.734	168.917	895.984	154.077	3.362	91.781	2496.63	-3.72102	0.929313	-4.00406	6.22656e-05	0.00462945	26	RNY4-YRNA	CCCCCACTGCTAAATTTGACTGGCTT
ysRNA-17	30.905	66.413	0.293	33.997	207.043	18.137	43.423	22.994	63.587	51.947	63.302	89.748	28.438	310.757	-2.39511	0.831304	-2.88115	0.00396225	0.0661222	28	RNY5-YRNA	CCCCCCACAACCGCGCTTGACTAGCTTG
ysRNA-19	60.32	325.485	59.979	312.509	667.363	110.176	57.937	27.651	138.61	363.434	58.062	93.369	149.511	1100.08	-2.73293	0.6341	-4.30993	1.63305e-05	0.00202362	26	RNY4-YRNA	CCCCCCACTGCTAAATTTGACTGGCT
ysRNA-20	32.394	549.295	82.801	496.005	2036.57	65.51	85.18	49.045	168.345	524.854	93.607	1.293	52.848	2044	-4.15907	0.955667	-4.352	1.34898e-05	0.00182358	27	RNY4-YRNA	CCCCCCACTGCTAAATTTGACTGGCTA
ysRNA-21	365.645	4868.19	997.411	4458.82	10175.1	501.882	894.507	405.019	597.899	5044.21	670.546	410.979	603.902	14210.5	-3.9419	0.657322	-5.99691	2.0111e-09	2.84639e-06	27	RNY4-YRNA	CCCCCCACTGCTAAATTTGACTGGCTT
ysRNA-22	2.979	196.874	31.891	160.395	883.423	39.523	44.255	16.009	0.229	227.026	7.93	38.279	15.012	804.894	-4.94954	0.984521	-5.02736	4.97287e-07	0.000116974	28	RNY4-YRNA	CCCCCCACTGCTAAATTTGACTGGCTTA
ysRNA-23	90.48	377.608	53.542	479.007	1031.94	27.882	95.411	27.069	54.781	475.023	40.927	40.865	115.337	1344.66	-3.79439	0.747188	-5.07823	3.80973e-07	0.000113301	28	RNY4-YRNA	CCCCCCACTGCTAAATTTGACTGGCTTT
ysRNA-24	4.096	57.777	16.97	57.097	511.153	23.822	14.395	7.277	2.516	122.363	22.234	0.259	17.331	414.967	-4.57857	0.972052	-4.71021	2.47465e-06	0.000459976	29	RNY4-YRNA	CCCCCCACTGCTAAATTTGACTGGCTTTT
ysRNA-26	9.309	149.172	37.743	142.525	438.131	5.955	18.321	13.098	36.368	83.115	54.522	41.9	30.879	490.588	-3.76042	0.722186	-5.20699	1.91926e-07	7.13485e-05	26	RNY4-YRNA	CCCCCCACTGCTAAATTTGACTGGTT
ysRNA-28	7.447	51.814	8.485	53.61	107.234	3.519	4.402	7.277	25.16	61.374	5.665	3.104	23.8	167.482	-2.97682	0.82549	-3.60613	0.000310803	0.0159367	28	RNY4-YRNA	CCCCCCCACTGCTAAATTTGACTGGCTT
rsRNA-152	105.002	25.702	73.731	130.321	16.974	94.746	37.236	70.875	135.408	41.942	99.414	387.96	142.432	452.691	1.44785	0.490673	2.95075	0.00317007	0.0560736	15	28S-rRNA	CCCTACTGATGATGT
lncRNA	243.888	44.001	391.182	445.446	51.805	570.641	381.882	3022.14	483.992	117.553	380.236	159.063	49.796	2643.07	3.19711	0.903068	3.54027	0.000399713	0.0185711	15	lncRNA	CCCTGGGGCGGACTG
rsRNA-155	45.054	1.439	33.062	137.295	0.088	8.662	25.102	35.51	18.756	10.582	42.06	113.284	10.252	151.989	2.36395	0.859878	2.74917	0.0059746	0.0800381	17	28S-rRNA	CCGAATCCCGGGGCCGA
rsRNA-156	79.682	16.038	25.455	42.278	8.752	79.045	12.848	28.088	22.644	15.007	9.63	103.197	50.529	176.829	1.36428	0.630733	2.16301	0.0305408	0.202895	19	28S-rRNA	CCGAATCCCGGGGCCGAGG
rsRNA-165	23.83	4.523	14.044	14.819	0.088	23.28	27.481	8.586	5.261	2.501	20.676	3.88	22.335	70.0746	2.1851	0.913813	2.39119	0.0167939	0.140639	17	18S-rRNA	CCGTGGGTGGTGGTGCA
rsRNA-195	11.17	13.468	4.681	17.434	20.687	6.497	6.9	17.318	7.777	34.824	4.532	125.699	15.378	92.1122	-1.50013	0.716108	-2.09484	0.0361851	0.221429	30	5.8S-rRNA	CGACTCTTAGCGGTGGATCACTCGGCTCGT
rsRNA-208	36.49	114.218	52.372	251.054	137.822	47.102	63.647	48.608	122.599	83.307	465.488	405.806	44.426	679.436	-1.38011	0.587268	-2.35004	0.0187712	0.147686	19	5.8S-rRNA	CGCCTGTCTGAGCGTCGCT
rsRNA-209	29.788	665.055	72.268	77.583	65.507	160.797	232.579	58.504	288.085	132.753	43.759	411.496	95.565	1065.14	-1.92556	0.854249	-2.25409	0.0241904	0.176329	19	28S-rRNA	CGCGACCTCAGATCAGACG
tsRNA-8	8.936	14.496	7.315	10.896	64.005	5.143	12.372	6.695	6.748	8.85	28.465	119.233	30.634	111.796	-1.8564	0.757629	-2.45027	0.0142748	0.131013	38	mature-tRNA-Asp-GTC_CCA_end	CGCGGGAGACCGGGGTTCGATTCCCCGACGGGGAGCCA
rsRNA-222	1.489	42.87	5.852	3.051	247.532	9.204	19.51	14.408	51.693	46.367	17.985	205.101	7.689	264.395	-3.23481	0.97425	-3.32031	0.00089919	0.0303885	43	28S-rRNA	CGCTGCGATCTATTGAAAGTCAGCCCTCGACACAAGGGTTTGT
piRNA	136.279	14.907	103.281	168.241	16.355	23.01	27.243	296.16	38.083	45.02	41.635	90.783	26.729	388.083	1.70595	0.776856	2.19597	0.0280941	0.192882	17	piRNA	CGGACAAGGGGAATCTG
lncRNA	75.959	16.757	39.791	77.583	9.99	31.672	27.005	437.619	44.488	13.468	86.951	53.021	0.61	368.74	2.55633	1.02468	2.49476	0.0126042	0.127909	17	lncRNA	CGGCGGGCATGCCTGTC
rsRNA-249	89.363	65.179	464.327	1131.05	19.007	99.618	67.811	587.372	102.928	50.023	173.903	608.579	391.169	1293.61	2.18787	0.790473	2.76779	0.00564372	0.0784387	19	28S-rRNA	CGGGGCGCGGGACATGTGG
piRNA	0.745	7.813	7.9	2.179	19.007	1.895	5.235	0.728	5.718	3.848	1.699	0.259	2.929	28.703	-2.05504	0.917458	-2.23992	0.0250959	0.180278	24	piRNA	CGTCAGTTTGTCAAATACCCCATT
rsRNA-268	83.406	5.14	92.456	98.504	26.786	39.523	28.79	66.8	51.121	20.394	24.216	6.207	57.852	235.77	1.56717	0.717998	2.18269	0.0290585	0.198211	19	28S-rRNA	CTAATAGGGAACGTGAGCT
piRNA	28.298	0.103	54.42	16.563	16.532	8.392	5.591	175.659	26.075	6.349	17.985	47.331	3.173	158.596	2.45705	1.03933	2.36408	0.0180748	0.144827	15	piRNA	CTAGGGATCGGACGG
ysRNA-29	0.372	55.001	23.114	42.278	219.242	24.093	13.8	16.154	67.132	40.595	35.262	54.573	39.3	277.109	-2.27215	0.84087	-2.70214	0.00688948	0.0883159	27	RNY3-YRNA	CTCCCACTGCTTCACTTGACTAGCCTA
rsRNA-273	32.767	34.646	43.887	29.202	168.056	20.844	85.656	31.435	54.323	44.636	149.262	561.507	49.308	425.092	-1.46992	0.665668	-2.20819	0.0272313	0.190521	31	5.8S-rRNA	CTCCCGGGGCTACGCCTGTCTGAGCGTCGCT
rsRNA-274	2.606	41.637	4.389	1.308	497.892	5.955	36.88	44.533	80.856	47.522	19.826	384.597	21.847	457.147	-3.19397	1.11336	-2.86877	0.00412075	0.0661222	45	28S-rRNA	CTCGCTGCGATCTATTGAAAGTCAGCCCTCGACACAAGGGTTTGT
lncRNA	43.937	8.533	15.799	13.076	10.432	31.401	20.224	32.599	29.964	15.199	13.029	18.363	91.171	136.692	1.40927	0.584353	2.41167	0.0158795	0.138087	17	lncRNA	CTGACCGAACTGTGTCT
rsRNA-283	118.034	116.582	122.592	70.173	1596.05	31.131	66.145	288.884	72.507	430.195	270.484	1837.63	316.353	1925.65	-2.5162	0.87618	-2.87178	0.00408161	0.0661222	22	28S-rRNA	CTGGGTCGGTCGGGCTGGGGCG
lncRNA	53.99	9.253	67.586	125.963	13.791	40.064	64.48	113.516	99.84	33.477	18.41	287.09	48.942	323.969	1.58592	0.615097	2.57832	0.00992824	0.10942	15	lncRNA	CTGGGTGTGGAAGCG
rsRNA-289	48.778	9.047	97.137	220.108	13.437	109.905	7.971	125.741	26.647	38.864	36.395	182.6	331.121	432.501	2.23539	0.789903	2.82995	0.00465546	0.0696064	18	28S-rRNA	GAACAGCAGTTGGACATG
piRNA	96.066	3.701	88.652	74.532	7.691	21.385	5.71	16.591	121.227	27.897	76.897	105.784	56.021	248.573	2.02567	0.768018	2.63753	0.0083513	0.0994082	20	piRNA	GAACTGGTACGGACAAGGGG
rsRNA-301	14.522	3.804	17.555	20.921	0.088	32.214	6.662	17.464	11.551	4.81	8.072	50.693	22.579	73.1003	2.29328	0.760919	3.01382	0.00257977	0.0519425	19	28S-rRNA	GAATCCCGGGGCCGAGGGA
snoRNA;lncRNA	0.372	0.103	1.17	1.308	0.088	0.271	0.119	0.728	0.343	0.192	0.425	1.81	1.22	2.72273	2.1345	1.03189	2.06853	0.0385901	0.227712	22	snoRNA;lncRNA	GAGAGAACGCGGCCTGAGTGGT
rsRNA-313	129.949	3.701	42.424	67.122	4.42	51.704	211.165	230.234	1.487	6.926	172.345	1203.97	75.915	617.996	3.76846	0.900371	4.18545	2.846e-05	0.00325539	15	45S-rRNA	GAGAGAGAGAGAGAG
piRNA	32.394	0.514	27.503	11.332	12.2	8.662	19.986	8.441	19.328	7.888	128.728	49.659	176.972	185.107	2.33801	0.988756	2.3646	0.0180497	0.144827	18	piRNA	GCAGAACTGGCGATGAGG
tsRNA-18	137.769	697.336	71.39	162.575	367.761	54.953	285.519	202.291	362.079	282.436	136.233	183.117	431.568	1564.84	-1.67647	0.714602	-2.34602	0.018975	0.148504	30	mature-tRNA-Gly-GCC_5_end;mature-tRNA-Gly-CCC_5_end	GCATTGGTGGTTCAGTGGTAGAATTCTCGC
tsRNA-20	264.739	488.433	154.776	283.307	2530.39	259.333	409.482	681.824	614.139	430.003	303.339	539.522	874.12	3443.37	-1.66038	0.675064	-2.4596	0.0139094	0.129711	32	mature-tRNA-Gly-GCC_5_end;mature-tRNA-Gly-CCC_5_end	GCATTGGTGGTTCAGTGGTAGAATTCTCGCCT
tsRNA-21	86.757	183.201	46.813	41.406	786.532	109.364	128.721	192.104	238.107	139.486	58.487	256.571	357.85	1139.32	-1.51032	0.721676	-2.0928	0.0363672	0.221631	33	mature-tRNA-Gly-GCC_5_end;mature-tRNA-Gly-CCC_5_end	GCATTGGTGGTTCAGTGGTAGAATTCTCGCCTG
tsRNA-22	254.686	663.307	162.968	134.244	1589.07	351.913	467.537	619.535	557.528	652.989	348.797	1318.8	1028.39	3378.57	-1.38902	0.657457	-2.11272	0.0346245	0.215426	34	mature-tRNA-Gly-GCC_5_end;mature-tRNA-Gly-CCC_5_end	GCATTGGTGGTTCAGTGGTAGAATTCTCGCCTGC
lncRNA	79.682	4.215	39.499	56.226	7.868	48.997	48.3	19.501	19.785	7.696	20.534	47.848	2.441	151.393	2.02455	0.763004	2.65339	0.00796869	0.0994082	15	lncRNA	GCCAGAGACCGATAG
piRNA	82.289	22.309	50.617	227.517	56.49	193.281	96.839	817.752	192.362	88.887	136.375	45.521	20.382	838.051	1.7671	0.892539	1.97986	0.0477193	0.261366	16	piRNA	GCCCTGGGGCGGACTG
rsRNA-356	17.873	0.822	31.891	60.584	7.072	13.806	31.05	30.999	25.732	3.271	39.227	199.153	29.536	146.655	2.40523	0.593419	4.05317	5.05287e-05	0.0044035	16	28S-rRNA	GCGGCGGCGGCGGCGG
lncRNA	92.342	181.042	11.118	340.404	239.929	97.994	3.569	21.83	32.708	366.513	86.385	912.481	98.982	837.461	-2.55394	0.865049	-2.95236	0.00315357	0.0560736	25	lncRNA	GCGGCGGCGGCGGCGGCGGCGGGGG
rsRNA-357	2.979	13.262	0.293	21.357	9.724	2.707	6.305	9.751	1.029	17.316	8.497	27.674	4.15	47.6098	-2.3353	0.738385	-3.16271	0.00156308	0.0362805	22	28S-rRNA	GCGGCGGCGGCGGCGGCGGGGG
rsRNA-363	33.511	63.226	41.547	323.842	189.185	62.262	69	67.964	51.579	99.661	193.729	832.303	116.313	671.573	-1.29875	0.541031	-2.40051	0.0163723	0.139917	15	28S-rRNA	GCGGGGCTGGGCGCG
snoRNA	288.942	140.022	1671.52	1022.96	113.776	204.38	104.69	624.483	177.38	73.687	1276.52	878.599	476.726	2560.95	1.89707	0.769543	2.46519	0.0136941	0.129711	27	snoRNA	GCGGGTGATGCGAACTGGAGTCTGAGC
rsRNA-366	2.979	28.272	10.533	21.793	5.039	9.475	37.117	13.971	8.234	49.061	10.621	38.537	7.933	102.143	-2.02561	0.718178	-2.82048	0.00479518	0.0699061	38	other-rRNA	GCTAAACCTAGCCCCAAACCCACTCCACCTTACTACCA
rsRNA-370	0.745	29.197	5.266	2.615	129.247	4.331	24.388	14.99	44.717	31.745	10.055	67.505	3.906	158.496	-2.70432	0.977779	-2.76578	0.00567864	0.0784387	42	28S-rRNA	GCTGCGATCTATTGAAAGTCAGCCCTCGACACAAGGGTTTGT
rsRNA-372	34.628	26.832	54.713	112.887	6.365	70.112	41.162	41.623	81.542	20.971	64.01	152.597	50.651	269.507	1.12098	0.551168	2.03382	0.0419695	0.240618	17	18S-rRNA	GCTTGCGTTGATTAAGT
rsRNA-373	65.161	3.907	15.214	50.995	11.227	40.335	20.581	140.003	23.788	0.962	41.21	78.626	23.067	190.084	2.85614	0.772563	3.69697	0.000218192	0.0134339	20	28S-rRNA	GCTTGGCAGAATCAGCGGGG
lncRNA	50.267	7.916	44.18	88.479	9.371	37.357	33.073	291.503	68.276	29.629	38.944	36.727	0.366	294.838	2.1204	0.991783	2.13796	0.0325198	0.209338	15	lncRNA	GGACAGTCGGGGGCA
piRNA	58.086	5.449	30.428	28.767	23.162	77.962	14.752	172.166	21.958	8.658	68.966	25.864	8.055	222.319	2.0047	0.841426	2.38251	0.0171953	0.14065	15	piRNA	GGACCAGGGGGCGCT
snRNA;lncRNA	10.053	5.346	123.762	72.352	1.591	20.032	71.975	89.94	52.837	6.926	32.288	865.667	341.373	467.745	4.01222	0.916084	4.37975	1.18818e-05	0.00176682	19	snRNA;lncRNA	GGATTTTTGGAGCAGGGAG
ysRNA-31	0.745	1.234	2.341	2.179	6.011	0.541	0.238	1.164	0.229	4.04	0.142	2.845	2.319	9.91859	-1.98364	0.763127	-2.59936	0.00933981	0.106833	17	RNY1-YRNA	GGCCGGTCCGAAGGTAG
snoRNA	104.257	34.646	549.468	238.85	39.605	191.928	190.822	910.602	92.979	40.788	154.643	403.995	89.34	1168.63	2.7021	0.73527	3.67497	0.000237877	0.0134339	17	snoRNA	GGCCGGTGATGAGAACT
rsRNA-397	86.757	52.226	280.293	731.804	29.881	57.93	113.613	432.379	96.295	11.928	117.823	330.542	202.236	886.074	2.07132	0.739519	2.80091	0.00509594	0.0728622	16	28S-rRNA	GGCGCGGGACATGTGG
rsRNA-398	18.99	10.383	58.809	144.704	18.211	21.115	8.447	79.607	34.881	8.081	6.089	75.264	73.108	194.233	1.53169	0.775555	1.97495	0.0482733	0.261366	23	28S-rRNA	GGCGCGGGACATGTGGCGTACGG
rsRNA-399	44.309	1.028	15.799	61.02	6.277	28.424	28.433	12.661	77.311	13.083	55.938	171.737	28.804	174.359	2.06237	0.685369	3.00915	0.00261983	0.0519425	17	28S-rRNA	GGCGGCGGCGGCGGCGG
ysRNA-33	1.489	1.953	1.755	0.872	2.475	0.812	0.238	1.31	0.457	4.81	1.275	1.293	2.929	9.37268	-1.45857	0.633981	-2.30065	0.0214116	0.160105	18	RNY1-YRNA	GGCTGGTCCGAAGGCAGT
ysRNA-34	1025.07	1096.53	1909.97	957.578	1680.83	824.559	332.392	1062.83	267.27	3860.02	893.731	3700.1	2028.22	7642.51	-1.26227	0.607519	-2.07775	0.0377323	0.223905	17	RNY1-YRNA	GGCTGGTCCGAAGGTAG
ysRNA-43	188.408	531.406	128.151	250.618	503.462	293.441	64.956	155.284	40.028	531.78	134.251	615.045	363.098	1593.02	-1.88057	0.610809	-3.07881	0.00207826	0.0444451	17	RNY1-YRNA	GGCTGGTCCGATGGTAG
rsRNA-404	11.543	6.477	10.24	3.051	49.683	8.392	11.421	10.915	16.24	21.548	17.419	35.434	7.811	85.283	-1.57926	0.6607	-2.39029	0.0168351	0.140639	39	18S-rRNA	GGCTTTGGTGACTCTAGATAACCTCGGGCCGATCGCACG
lncRNA	402.88	50.889	224.41	421.909	130.308	340.002	183.327	3003.37	283.968	70.417	583.594	429.083	56.997	2483.92	2.78875	0.895824	3.11305	0.00185163	0.0404907	16	lncRNA	GGGACAGTCGGGGGCA
lncRNA	1.862	0.308	1.755	2.179	1.414	2.166	3.331	15.863	6.29	0.192	4.107	3.362	0.122	17.3667	2.51326	1.01264	2.4819	0.0130685	0.129711	15	lncRNA	GGGAGTCTGGCTGGG
lncRNA	2.606	0.103	10.533	16.563	2.652	2.978	1.547	10.915	4.918	0.385	5.948	2.845	0.488	23.1745	2.04664	0.972988	2.10346	0.0354257	0.218376	15	lncRNA	GGGAGTTCGGCTGGG
rsRNA-417	2727.45	666.288	2164.81	3573.59	1766.05	2813.14	1550.49	14215.3	4142.98	1249.8	5139.77	3804.07	694.097	17638.7	1.55087	0.7278	2.13091	0.0330968	0.211084	15	28S-rRNA	GGGAGTTTGGCTGGG
rsRNA-423	44.682	11.926	43.302	67.994	0.088	29.236	17.845	8.15	51.464	7.696	21.384	81.73	73.23	159.656	2.06259	0.853478	2.41669	0.0156624	0.13781	27	18S-rRNA	GGGCACCACCAGGAGTGGAGCCTGCGG
rsRNA-425	62.554	54.796	536.887	1246.12	19.803	165.128	145.972	569.617	93.893	21.741	195.003	825.837	266.801	1380.73	2.60115	0.774245	3.3596	0.000780558	0.0283095	17	28S-rRNA	GGGCGCGGGACATGTGG
rsRNA-432	522.404	81.011	483.638	554.846	266.45	515.417	184.16	1866.46	496.343	235.299	979.974	1085.77	131.692	2796.28	1.49402	0.715085	2.08929	0.0366813	0.222126	16	28S-rRNA	GGGGAGTTTGGCTGGG
rsRNA-435	34.256	38.347	136.636	209.211	50.567	95.287	150.254	638.6	71.821	17.316	208.315	1845.91	168.185	1060.59	2.00642	0.821779	2.44156	0.0146241	0.132598	15	18S-rRNA	GGGGCGGGCGCCGGC
lncRNA	115.428	46.057	588.674	97.632	46.677	155.654	1236.89	605.273	29.163	52.909	1659.87	3073.16	130.227	2567.97	2.08269	0.874312	2.38209	0.0172147	0.14065	15	lncRNA	GGGGGAGAGAAGGGT
rsRNA-442	27.926	73.301	744.035	279.82	48.445	59.555	258.157	3079.49	163.427	41.173	387.741	4789.23	423.39	3152.51	3.34339	1.05319	3.17454	0.00150076	0.0362805	15	28S-rRNA	GGGTCGGGGCGGCGG
rsRNA-448	9.309	79.675	38.328	66.25	369.264	20.573	39.973	49.772	37.855	165.845	171.354	549.868	70.789	605.602	-2.79918	0.68107	-4.10997	3.95708e-05	0.00392279	15	28S-rRNA	GGTCGGGCTGGGGCG
tsRNA-31	12.66	105.479	4.389	47.944	102.902	43.854	6.424	46.716	33.738	64.068	5.098	53.28	2.319	242.327	-2.33117	0.851962	-2.73624	0.00621454	0.0825091	18	mature-tRNA-Ser-AGA_5_end;mature-tRNA-Ser-TGA_5_end	GTAGTCGTGGCCGAGTGG
rsRNA-475	179.844	8.122	34.232	160.831	7.603	41.688	26.648	28.816	6.862	16.931	11.046	37.761	14.524	205.381	1.79769	0.873167	2.05882	0.0395116	0.229507	28	28S-rRNA	GTGATTTCTGCCCAGTGCTCTGAATGTC
rsRNA-478	140.003	6.682	41.839	113.759	29.35	43.854	16.417	37.548	80.055	23.665	65.851	112.25	110.455	291.994	1.54777	0.592554	2.61204	0.00900043	0.10456	23	28S-rRNA	GTGCAGATCTTGGTGGTAGTAGC
rsRNA-482	16.383	8.225	60.272	30.946	3.625	14.077	19.035	421.901	43.23	13.468	36.961	54.832	12.449	298.852	3.14621	0.951071	3.30807	0.000939398	0.0310419	15	28S-rRNA	GTGGACGGTGTGAGG
rsRNA-487	120.641	120.386	32.184	67.122	117.136	30.319	21.652	32.308	23.902	142.757	105.928	803.852	104.475	545.962	-1.6412	0.725507	-2.26214	0.0236887	0.173523	15	28S-rRNA	GTGGGCGGGCGGGGC
rsRNA-488	27.554	0.411	54.42	8.281	10.432	13.535	44.255	7.713	28.248	5.002	421.445	273.899	181.244	362.324	2.91754	1.02689	2.84113	0.00449546	0.0696064	18	28S-rRNA	GTGGGGAGTTTGACTGGG
piRNA	54.363	2.673	10.533	19.614	8.575	49.539	6.186	300.963	23.559	12.121	41.068	0.259	0.366	224.617	2.99216	1.21893	2.45474	0.0140985	0.130214	15	piRNA	GTTGGACGTGGGTCA
tsRNA-32	55.107	129.639	17.262	24.408	46.677	44.124	16.774	47.298	97.553	77.92	16.711	88.196	34.784	305.565	-1.30515	0.605094	-2.15694	0.0310103	0.202895	18	mature-tRNA-Val-CAC_5_end;mature-tRNA-Val-AAC_5_end;mature-tRNA-Val-TAC_5_end	GTTTCCGTAGTGTAGTGG
tsRNA-34	16.011	93.143	21.066	23.1	11.404	5.414	31.764	12.079	29.049	38.094	11.188	4.656	24.776	157.984	-2.0191	0.816149	-2.47393	0.0133635	0.129711	33	mature-tRNA-Val-CAC_5_end;mature-tRNA-Val-AAC_5_end	GTTTCCGTAGTGTAGTGGTTATCACGTTCGCCT
hsa-let-7d-3p	50.639	91.189	58.224	93.709	172.653	51.704	46.754	30.271	51.235	134.869	74.914	141.217	54.678	434.082	-1.82915	0.365263	-5.00777	5.5065e-07	0.000116974	NA	hsa-let-7d-3p	hsa-let-7d-3p
hsa-miR-103a-3p	1933.6	5547.33	2782.16	3815.05	5136.64	4447.37	5743.1	3437.35	3588.54	4959.56	2443.7	4180.91	2668.62	22081.7	-1.16213	0.508613	-2.28489	0.0223191	0.165117	NA	hsa-miR-103a-3p	hsa-miR-103a-3p
hsa-miR-107	1740.35	4874.67	2551.02	3441.09	4387.59	4134.98	5225.47	3152.54	3222	4468.18	2174.92	3960.81	2401.08	19831.8	-1.10474	0.511393	-2.16027	0.030752	0.202895	NA	hsa-miR-107	hsa-miR-107
hsa-miR-122-5p	15573.4	15733.9	30373.5	17690.6	5560.36	27304.7	31507.6	83032.9	22847.9	6107.01	9241.64	11710.7	22688.4	127008	1.35765	0.676047	2.00822	0.04462	0.249436	NA	hsa-miR-122-5p	hsa-miR-122-5p
hsa-miR-125a-5p	902.571	3483.49	1663.33	1780.47	4300.24	2786.34	5547.52	1391.59	4334.31	3618.37	2793.63	2305	1574.93	16216.5	-1.26274	0.643386	-1.96265	0.0496871	0.26482	NA	hsa-miR-125a-5p	hsa-miR-125a-5p
hsa-miR-126-5p	6789.02	6506	11163.5	6578.39	10708	2440.65	2800.94	3149.78	3556.29	14094.3	2911.03	1055.51	1651.94	32569.2	-1.50451	0.654027	-2.30039	0.0214264	0.160105	NA	hsa-miR-126-5p	hsa-miR-126-5p
hsa-miR-128-3p	115.428	198.622	143.95	244.08	222.778	123.17	139.072	117.445	117.11	230.682	79.587	105.784	75.549	824.775	-1.3306	0.491742	-2.70588	0.00681236	0.0883159	NA	hsa-miR-128-3p	hsa-miR-128-3p
hsa-miR-1290	105.002	66.413	416.051	177.394	7.072	42.771	147.28	741.638	213.519	140.448	100.405	828.682	514.928	1239.96	1.84438	0.840178	2.19522	0.0281475	0.192882	NA	hsa-miR-1290	hsa-miR-1290
hsa-miR-134-5p	151.173	184.126	93.041	383.554	446.529	50.892	101.597	156.303	37.626	180.274	103.945	41.641	41.619	853.597	-2.01087	0.710456	-2.8304	0.00464895	0.0696064	NA	hsa-miR-134-5p	hsa-miR-134-5p
hsa-miR-139-3p	173.514	205.921	145.121	113.323	530.955	192.74	231.27	69.71	179.095	212.981	222.902	731.95	103.132	1215.49	-1.53231	0.555411	-2.75888	0.0057999	0.0790984	NA	hsa-miR-139-3p	hsa-miR-139-3p
hsa-miR-139-5p	113.566	231.109	145.706	117.681	171.592	99.618	178.687	130.834	79.255	266.66	246.126	99.835	140.967	892.22	-1.36482	0.551899	-2.47296	0.0134	0.129711	NA	hsa-miR-139-5p	hsa-miR-139-5p
hsa-miR-142-3p	9995.67	17784.7	5567.54	4802.71	11365.1	4478.77	3772.06	5109.09	6321.74	8099.45	4169.28	2138.69	5804.32	41828.2	-1.53983	0.517666	-2.97456	0.00293409	0.05527	NA	hsa-miR-142-3p	hsa-miR-142-3p
hsa-miR-148b-3p	395.061	493.574	339.98	400.552	921.79	72.007	102.787	205.93	109.333	485.798	164.556	152.08	281.203	1834.5	-1.8913	0.598799	-3.15849	0.0015859	0.0362805	NA	hsa-miR-148b-3p	hsa-miR-148b-3p
hsa-miR-151a-3p	2386	4104.85	2656.06	5246.41	16251.9	1453.13	1597.12	2440.01	1811.31	5002.47	1788.59	1327.86	3401.65	22136.3	-2.23397	0.555978	-4.0181	5.86689e-05	0.00459161	NA	hsa-miR-151a-3p	hsa-miR-151a-3p
hsa-miR-181a-5p	191.759	354.065	130.491	259.771	230.912	217.103	179.52	153.101	233.533	312.257	261.421	89.231	185.76	1235.21	-1.16169	0.55915	-2.0776	0.0377459	0.223905	NA	hsa-miR-181a-5p	hsa-miR-181a-5p
hsa-miR-191-5p	2903.57	9979.01	7229.4	9264.57	18848	8654.08	8133.48	4009.88	9309.52	9968.95	4761.09	10353.6	5484.67	46630.2	-1.44242	0.482597	-2.98886	0.0028002	0.0540765	NA	hsa-miR-191-5p	hsa-miR-191-5p
hsa-miR-199a-3p	3234.96	5650.65	2892.46	7584.78	4310.76	1651.28	1722.16	3021.42	1962.04	5269.32	2000.31	957.743	2901.61	18673.8	-1.43394	0.580497	-2.4702	0.0135039	0.129711	NA	hsa-miR-199a-3p	hsa-miR-199a-3p
hsa-miR-199b-3p	3234.96	5650.65	2892.46	7584.78	4310.76	1651.28	1722.16	3021.42	1962.04	5269.32	2000.31	957.743	2901.61	18673.8	-1.43394	0.580497	-2.4702	0.0135039	0.129711	NA	hsa-miR-199b-3p	hsa-miR-199b-3p
hsa-miR-221-3p	305.325	754.599	607.985	642.453	834.182	156.195	249.948	411.132	327.541	729.947	279.123	419.255	415.579	2653.32	-1.5142	0.48551	-3.11879	0.00181595	0.0403032	NA	hsa-miR-221-3p	hsa-miR-221-3p
hsa-miR-223-3p	3562.99	17355	6902.88	5545.41	17458.3	5698.83	6019.81	3089.53	8541.9	7496.29	3723.76	3160.84	10007.6	45872.2	-1.67394	0.558095	-2.99937	0.00270535	0.0529324	NA	hsa-miR-223-3p	hsa-miR-223-3p
hsa-miR-23a-3p	244.26	642.643	306.918	322.534	312.685	289.381	276.002	228.778	268.414	775.929	212.28	319.42	292.919	1986.79	-1.53941	0.463184	-3.32355	0.000888807	0.0303885	NA	hsa-miR-23a-3p	hsa-miR-23a-3p
hsa-miR-23b-3p	331.762	981.801	371.871	531.745	586.827	312.12	380.454	301.108	341.722	1144.94	292.859	462.448	330.144	2839.13	-1.90109	0.430345	-4.4176	9.98016e-06	0.00164894	NA	hsa-miR-23b-3p	hsa-miR-23b-3p
hsa-miR-24-3p	577.139	905.416	587.504	432.37	772.652	309.413	395.444	649.37	308.556	559.677	348.231	392.356	666.636	3035.57	-1.02973	0.495757	-2.07708	0.0377943	0.223905	NA	hsa-miR-24-3p	hsa-miR-24-3p
hsa-miR-27a-3p	790.866	1039.17	1059.73	887.841	1995.02	496.197	332.63	756.337	649.477	1424.88	545.358	107.594	624.284	4794.77	-1.42825	0.609501	-2.34332	0.0191132	0.148803	NA	hsa-miR-27a-3p	hsa-miR-27a-3p
hsa-miR-27b-3p	835.921	1153.69	1191.39	987.652	2167.14	511.627	404.366	943.056	791.747	1641.52	577.08	107.077	720.704	5388.79	-1.38956	0.619904	-2.24157	0.0249891	0.180278	NA	hsa-miR-27b-3p	hsa-miR-27b-3p
hsa-miR-28-3p	137.769	324.766	270.931	350.429	686.635	249.317	221.515	210.732	329.142	405.761	114.708	251.398	107.282	1589.9	-1.49314	0.540067	-2.76473	0.00569696	0.0784387	NA	hsa-miR-28-3p	hsa-miR-28-3p
hsa-miR-29a-3p	1779.45	2705.66	2967.66	2115.21	2722.94	1311.28	879.399	1834.59	1761.67	3296.69	1200.75	1303.8	771.11	10734	-1.16326	0.482209	-2.41235	0.0158501	0.138087	NA	hsa-miR-29a-3p	hsa-miR-29a-3p
hsa-miR-29c-3p	1740.35	2617.76	2950.1	2110.86	2654.34	1262.29	882.016	1783.07	1798.27	3209.15	1160.96	1177.85	757.196	10505.2	-1.14087	0.492024	-2.31874	0.0204092	0.154752	NA	hsa-miR-29c-3p	hsa-miR-29c-3p
hsa-miR-30a-3p	158.992	298.755	298.726	263.693	352.202	198.696	173.929	185.846	173.834	371.707	163.282	152.856	140.479	1278.06	-1.23339	0.477987	-2.58038	0.00986908	0.10942	NA	hsa-miR-30a-3p	hsa-miR-30a-3p
hsa-miR-30b-5p	173.886	254.24	349.635	157.344	403.477	123.711	127.413	208.258	183.098	413.265	200.526	47.331	109.112	1232.47	-1.28737	0.618509	-2.0814	0.0373972	0.223905	NA	hsa-miR-30b-5p	hsa-miR-30b-5p
hsa-miR-30c-5p	150.428	218.258	218.851	125.527	285.545	170.813	158.939	109.878	147.874	336.884	201.376	119.75	145.239	1047.4	-1.2369	0.498705	-2.48023	0.0131298	0.129711	NA	hsa-miR-30c-5p	hsa-miR-30c-5p
hsa-miR-30e-3p	217.823	386.861	466.96	280.692	405.952	210.336	156.56	181.335	246.342	614.895	187.356	108.111	179.535	1614.93	-1.31193	0.540511	-2.4272	0.015216	0.136302	NA	hsa-miR-30e-3p	hsa-miR-30e-3p
hsa-miR-320c	53.618	22.617	52.08	56.226	9.459	60.637	108.14	109.587	67.018	15.007	59.478	364.941	262.407	419.966	2.13246	0.65631	3.24917	0.00115743	0.034422	NA	hsa-miR-320c	hsa-miR-320c
hsa-miR-320d	43.565	20.664	42.424	51.867	7.426	40.335	103.739	90.958	45.288	11.736	43.617	211.05	235.19	337.254	2.06379	0.69477	2.97046	0.0029735	0.05527	NA	hsa-miR-320d	hsa-miR-320d
hsa-miR-335-5p	44.309	139.097	217.388	117.681	356.446	71.465	50.085	54.721	126.831	173.348	52.964	56.383	86.411	687.006	-1.54471	0.583345	-2.64803	0.0080962	0.0994082	NA	hsa-miR-335-5p	hsa-miR-335-5p
hsa-miR-339-5p	172.769	574.482	380.941	699.55	1196.02	190.033	215.091	168.382	210.088	669.15	207.182	193.204	207.607	2258.96	-2.27882	0.552168	-4.12703	3.67476e-05	0.00390312	NA	hsa-miR-339-5p	hsa-miR-339-5p
hsa-miR-382-5p	714.163	287.241	158.579	306.843	1225.55	96.37	101.716	319.009	115.165	140.833	132.551	261.485	95.321	1704.17	-1.5605	0.742331	-2.10216	0.0355393	0.218376	NA	hsa-miR-382-5p	hsa-miR-382-5p
hsa-miR-423-3p	69.257	133.751	48.861	148.627	217.474	96.099	94.697	65.927	89.891	78.882	77.463	164.236	76.891	565.786	-1.38484	0.459686	-3.01259	0.00259032	0.0519425	NA	hsa-miR-423-3p	hsa-miR-423-3p
hsa-miR-423-5p	5548.35	3566.66	1809.33	4193.81	9052.85	2102.55	2377.54	1938.36	2605.34	5168.69	7212.72	20563.4	7565.01	26402.3	-1.16314	0.549109	-2.11824	0.034155	0.213518	NA	hsa-miR-423-5p	hsa-miR-423-5p
hsa-miR-425-3p	25.32	139.097	98.015	119.861	318.785	44.124	21.89	41.331	49.863	77.728	19.684	203.549	54.312	504.104	-2.19858	0.62638	-3.50998	0.000448136	0.0195994	NA	hsa-miR-425-3p	hsa-miR-425-3p
hsa-miR-425-5p	326.921	575.305	412.54	264.565	394.99	278.823	282.188	462.796	148.56	679.732	320.474	213.119	294.628	2072.62	-1.21569	0.54596	-2.2267	0.0259671	0.184751	NA	hsa-miR-425-5p	hsa-miR-425-5p
hsa-miR-432-5p	382.401	631.848	260.105	599.303	3651.53	77.421	88.868	436.163	145.472	407.878	115.699	216.481	74.694	3307.42	-3.13299	0.775369	-4.04065	5.3304e-05	0.0044035	NA	hsa-miR-432-5p	hsa-miR-432-5p
hsa-miR-451a	605.437	1171.68	1351.73	920.966	455.193	385.48	387.354	700.743	644.331	2138.86	862.575	631.598	966.756	4793.03	-1.12365	0.565331	-1.9876	0.0468558	0.258412	NA	hsa-miR-451a	hsa-miR-451a
hsa-miR-584-5p	265.856	460.881	265.372	320.791	514.247	173.52	148.708	224.121	130.605	331.882	99.414	278.038	367.004	1546.89	-1.35735	0.468841	-2.89512	0.00379018	0.0647816	NA	hsa-miR-584-5p	hsa-miR-584-5p
hsa-miR-625-3p	26.064	114.424	115.862	54.482	309.768	101.784	77.685	39.294	107.617	117.169	11.612	101.904	63.1	551.01	-1.63263	0.666896	-2.4481	0.0143612	0.131013	NA	hsa-miR-625-3p	hsa-miR-625-3p
hsa-miR-660-5p	60.693	118.639	81.045	56.661	91.852	70.112	43.185	90.813	34.767	161.035	116.974	361.061	66.517	511.208	-1.2979	0.526837	-2.46357	0.0137562	0.129711	NA	hsa-miR-660-5p	hsa-miR-660-5p
hsa-miR-664a-5p	103.513	141.462	112.937	175.214	312.243	43.583	98.028	65.636	138.381	116.207	79.587	205.877	121.317	703.719	-1.4028	0.474151	-2.95856	0.00309078	0.0560736	NA	hsa-miR-664a-5p	hsa-miR-664a-5p
hsa-miR-744-5p	116.917	607.792	133.125	230.132	884.484	180.558	123.606	99.545	178.981	328.803	97.573	356.147	123.88	1577.64	-2.57707	0.469916	-5.48412	4.15541e-08	2.0597e-05	NA	hsa-miR-744-5p	hsa-miR-744-5p
hsa-miR-7847-3p	317.613	16.86	122.007	49.688	24.311	20.573	29.742	68.255	7.434	14.622	130.427	2483.46	138.16	782.774	2.08865	0.983796	2.12305	0.0337495	0.212651	NA	hsa-miR-7847-3p	hsa-miR-7847-3p
hsa-miR-92a-3p	459.477	658.784	121.421	347.378	591.866	535.449	527.139	253.519	364.709	712.824	481.348	322.524	258.99	2501.43	-1.4107	0.594619	-2.37245	0.0176705	0.143585	NA	hsa-miR-92a-3p	hsa-miR-92a-3p
hsa-miR-941	32.767	122.854	56.176	30.074	62.502	29.777	34.857	9.751	34.081	10.967	15.719	108.111	35.516	250.111	-1.6042	0.718327	-2.23324	0.0255333	0.182539	NA	hsa-miR-941	hsa-miR-941
hsa-miR-99b-5p	490.754	614.166	526.062	642.017	1144.57	413.904	724.386	473.42	448.081	789.205	535.304	578.06	364.44	3316.82	-1.30642	0.462016	-2.82765	0.00468916	0.0696064	NA	hsa-miR-99b-5p	hsa-miR-99b-5p
piRNA	37.979	14.496	52.957	72.352	8.222	81.481	27.124	995.593	87.489	24.049	113.575	67.505	2.075	658.291	3.42387	1.0615	3.2255	0.00125752	0.0359602	15	piRNA	TAGGGACAGTCGGGG
ysRNA-46	72.608	178.472	47.106	134.68	195.992	16.784	35.928	92.996	38.427	189.317	41.635	170.961	90.683	551.965	-2.11251	0.53314	-3.96238	7.42049e-05	0.00525442	17	RNY4-YRNA	TAGTGGGTTATCAGAAC
ysRNA-47	338.464	986.119	271.808	939.272	964.312	112.071	133.599	233.29	89.09	945.622	158.184	896.445	799.182	2852.28	-2.16321	0.659119	-3.28197	0.00103085	0.0325861	18	RNY4-YRNA	TAGTGGGTTATCAGAACT
ysRNA-48	44.309	68.469	2.926	25.716	135.877	23.551	21.771	8.004	25.846	65.222	17.985	125.958	38.08	247.909	-2.37636	0.694289	-3.42273	0.000619956	0.0257325	19	RNY4-YRNA	TAGTGGGTTATCAGAACTT
tsRNA-36	23.086	25.702	36.28	33.561	61.795	39.252	40.686	15.863	17.383	37.325	20.251	75.264	10.984	175.28	-1.17187	0.567711	-2.0642	0.0389992	0.228583	23	mature-tRNA-Glu-TTC_5_end	TCCCACATGGTCTAGCGGTTAGG
tsRNA-38	22.713	22.309	7.9	8.281	231.177	34.921	35.214	53.702	45.975	29.052	31.438	116.129	54.19	285.944	-1.69925	0.794374	-2.13911	0.0324268	0.209338	33	mature-tRNA-Glu-TTC_5_end	TCCCACATGGTCTAGCGGTTAGGATTCCTGGTT
tsRNA-39	5.585	25.907	0.585	3.487	21.836	8.933	33.073	9.314	18.298	18.47	15.011	163.719	0.854	106.239	-2.03754	0.941606	-2.1639	0.0304717	0.202895	34	mature-tRNA-Glu-TTC_5_end	TCCCACATGGTCTAGCGGTTAGGATTCCTGGTTT
tsRNA-42	1.117	0.925	2.048	1.743	7.868	1.083	1.19	1.746	0.915	0.577	0.708	5.69	1.098	10.4229	-1.61485	0.748739	-2.15676	0.0310244	0.202895	33	mature-tRNA-Glu-CTC_5_end	TCCCTGGTGGTCTAGCGGTTAGGATTCGGCGCT
tsRNA-45	37.235	193.379	8.485	30.51	83.896	5.685	39.14	55.739	52.265	57.719	42.06	91.041	48.942	344.717	-2.2733	0.718897	-3.16221	0.00156577	0.0362805	30	mature-tRNA-Glu-CTC_5_end;mature-tRNA-Glu-TTC_5_end	TCCCTGGTGGTCTAGTGGTTAGGATTCGGC
tsRNA-46	63.671	532.743	34.525	53.175	297.922	29.777	269.102	180.461	277.906	199.321	67.409	374.51	139.259	1140.85	-2.05099	0.79392	-2.58337	0.00978406	0.10942	31	mature-tRNA-Glu-CTC_5_end;mature-tRNA-Glu-TTC_5_end	TCCCTGGTGGTCTAGTGGTTAGGATTCGGCG
tsRNA-47	160.11	531.715	63.198	83.249	1350.29	75.526	628.618	354.519	484.907	207.787	200.668	568.231	216.516	2203.37	-2.05183	0.812435	-2.52553	0.0115524	0.121833	32	mature-tRNA-Glu-CTC_5_end;mature-tRNA-Glu-TTC_5_end	TCCCTGGTGGTCTAGTGGTTAGGATTCGGCGC
rsRNA-534	129.205	347.897	268.297	245.387	1053.87	198.425	102.787	197.78	326.969	282.628	364.375	633.15	208.095	1808.15	-1.73365	0.547879	-3.16429	0.00155462	0.0362805	33	5.8S-rRNA	TCCTCCCGGGGCTACGCCTGTCTGAGCGTCGCT
piRNA	1.489	1.645	0.585	1.308	0.796	1.624	2.498	0.873	1.944	7.888	1.275	4.138	1.22	11.1751	-1.70197	0.710564	-2.39524	0.0166095	0.140419	23	piRNA	TCCTGTACTGAGCTGCCCCGGGT
rsRNA-535	1.862	16.038	1.463	0.872	109.091	1.624	12.135	12.37	18.298	14.814	10.338	65.436	5.37	110.828	-3.10027	0.97035	-3.19501	0.00139827	0.0362805	43	28S-rRNA	TCGCTGCGATCTATTGAAAGTCAGCCCTCGACACAAGGGTTTG
rsRNA-536	1.117	76.18	9.07	2.179	471.194	19.22	58.293	30.999	95.838	96.198	27.473	240.018	21.237	487.632	-3.19359	1.01011	-3.16164	0.00156885	0.0362805	44	28S-rRNA	TCGCTGCGATCTATTGAAAGTCAGCCCTCGACACAAGGGTTTGT
rsRNA-539	7.075	9.047	3.804	25.716	25.018	12.182	28.552	3.347	39.227	62.528	71.515	101.128	9.642	144.85	-1.64703	0.777634	-2.11801	0.0341744	0.213518	18	28S-rRNA	TCGGGGCGGCGGCGGCGG
piRNA	0.372	1.131	0.585	0.872	1.856	0.541	0.238	0.582	0.457	0.77	0.566	0.259	0.244	3.83955	-1.9335	0.691098	-2.79772	0.00514648	0.072884	24	piRNA	TCTCACACAGAGATCGCACCCGTT
rsRNA-545	163.461	0.411	115.277	179.137	14.852	88.249	11.421	47.88	35.911	54.833	29.456	47.072	141.212	341.545	1.80968	0.892931	2.02667	0.0426962	0.242325	19	28S-rRNA	TGAACAGCAGTTGGACATG
piRNA	0.745	4.421	0.878	1.743	6.896	2.978	4.997	0.582	3.888	3.848	3.824	0.517	1.709	17.3108	-1.89006	0.823078	-2.29633	0.0216572	0.161021	23	piRNA	TGAGGTAGTAGGTCGTGTGGTTA
piRNA	0.372	4.935	2.633	1.308	16.797	2.166	2.617	0.146	1.487	1.154	5.24	1.035	5.126	20.9801	-2.37977	0.940301	-2.53086	0.0113785	0.120856	23	piRNA	TGAGGTAGTAGGTTGTGTGGTCA
piRNA	559.266	1133.75	333.251	414.064	2043.9	723.858	946.377	317.554	693.622	702.627	1178.38	215.447	754.267	4586.78	-1.64445	0.689476	-2.38507	0.0170756	0.14065	24	piRNA	TGAGGTAGTAGGTTGTGTGGTTAT
piRNA	55.852	108.975	29.258	19.614	441.225	53.058	87.321	17.173	83.601	78.112	106.494	85.868	45.525	553.113	-2.53846	0.708811	-3.58129	0.0003419	0.0169468	25	piRNA	TGAGGTAGTAGGTTGTGTGGTTATT
piRNA	67.767	98.694	45.058	52.739	207.573	23.01	76.971	41.186	112.077	75.419	153.794	93.886	18.185	460.433	-1.74015	0.660494	-2.63461	0.00842329	0.0994082	24	piRNA	TGAGGTAGTAGGTTGTGTGGTTGT
piRNA	0.745	12.131	0.585	1.743	5.569	4.602	4.64	3.202	3.317	2.501	3.399	1.293	4.272	23.5381	-1.81759	0.821023	-2.21381	0.0268417	0.18996	23	piRNA	TGAGGTAGTGGGTTGTGTGGTTA
piRNA	0.372	3.187	0.585	1.743	4.243	3.79	3.093	0.437	2.402	3.656	3.54	0.776	0.61	13.0542	-1.81397	0.822473	-2.20551	0.0274186	0.190521	23	piRNA	TGAGGTGGTAGGTTGTGTGGTTA
piRNA	1.862	7.196	2.341	1.308	15.913	1.083	2.736	1.601	4.46	4.617	2.124	0.776	2.807	23.4593	-2.38848	0.698456	-3.41966	0.000626997	0.0257325	24	piRNA	TGCCAGTTTGTCAAATACCCCAAT
piRNA	0.745	8.019	2.926	2.179	9.813	1.895	1.903	1.019	3.66	2.694	1.841	0.259	2.807	19.2788	-2.13167	0.741077	-2.87645	0.00402171	0.0661222	23	piRNA	TGCCAGTTTGTCAAATACCCCAT
piRNA	1.489	8.636	2.048	0.872	15.913	0.812	3.212	1.31	4.231	4.233	2.549	1.293	3.906	24.4395	-2.50332	0.735031	-3.40574	0.000659852	0.0257325	24	piRNA	TGCCAGTTTGTCAAATACCCCATT
snRNA;lncRNA	36.49	9.869	366.897	335.174	65.684	90.415	273.86	1258.57	192.819	58.296	266.377	1318.8	393.854	1594.2	2.86041	0.8414	3.39958	0.000674895	0.0257325	20	snRNA;lncRNA	TGGATTTTTGGAGCAGGGAG
snRNA;lncRNA	21.969	6.682	418.099	532.617	45.528	51.975	260.655	856.755	250.23	31.168	353.754	647.634	310.494	1353.95	3.23089	0.828361	3.90033	9.606e-05	0.00649278	21	snRNA;lncRNA	TGGATTTTTGGAGCAGGGAGA
rsRNA-560	66.65	112.573	61.15	369.607	443.17	83.376	78.994	79.752	71.707	438.853	310.844	2734.86	385.677	1512.19	-1.79452	0.759346	-2.36325	0.0181155	0.144827	17	18S-rRNA	TGGGAGCGGGCGGGCGG
piRNA	0.372	3.29	1.17	0.436	4.243	2.436	1.547	0.437	1.944	4.04	3.682	0.517	0.732	11.672	-2.09889	0.79197	-2.65022	0.0080439	0.0994082	24	piRNA	TGGGGTAGTAGGTTGTGTGGTTAT
ysRNA-49	34.256	91.601	16.092	12.64	12.73	4.602	13.205	5.094	0.229	56.757	9.63	60.522	54.556	163.348	-2.13621	0.971312	-2.19931	0.0278562	0.192661	15	RNY4-YRNA	TGGGTTATCAGAACT
rsRNA-566	287.452	40.506	277.367	249.31	36.511	155.383	153.348	800.142	89.891	116.784	138.924	96.731	56.997	1013.61	1.78872	0.759064	2.35649	0.0184488	0.145922	21	28S-rRNA	TGTAGATAAGGGAAGTCGGCA
piRNA	1.489	5.243	2.341	1.308	10.785	0.271	2.022	1.601	5.718	1.924	1.983	2.069	2.807	18.0815	-1.76897	0.738605	-2.39501	0.0166198	0.140419	24	piRNA	TGTCAGTCTGTCAAATACCCCATT
piRNA	1.117	6.066	2.341	2.615	15.117	2.436	3.569	0.582	5.604	1.732	3.257	1.293	3.173	22.713	-2.01449	0.795923	-2.53102	0.0113733	0.120856	24	piRNA	TGTCAGTTTGCCAAATACCCCAAT
piRNA	0.372	9.15	3.511	3.487	15.029	2.707	4.164	0.291	6.519	3.656	1.275	0.776	4.638	26.4553	-2.0834	0.882342	-2.36122	0.0182148	0.144842	24	piRNA	TGTCAGTTTGCCAAATACCCCATT
piRNA	0.372	8.225	0.585	0.436	4.774	0.812	0.476	0.291	3.317	0.577	0.991	1.81	0.976	11.9247	-2.61976	0.851452	-3.07682	0.00209224	0.0444451	24	piRNA	TGTCAGTTTGTCAAACACCCCATT
piRNA	0.372	2.467	1.755	2.615	5.393	0.541	0.952	0.146	2.173	0.385	0.142	0.517	1.709	8.57109	-1.75613	0.881309	-1.99264	0.046301	0.256901	23	piRNA	TGTCAGTTTGTCAAATACCCAAT
piRNA	46.543	386.141	78.119	128.578	274.495	70.653	129.197	35.074	219.123	172.771	56.363	149.494	242.635	904.003	-1.82194	0.66108	-2.756	0.00585126	0.0790984	24	piRNA	TGTCAGTTTGTCAAATACCCCAGT
piRNA	692.194	5685.5	2752.02	1650.15	9935.3	1186.49	2274.87	892.41	3771.29	2635.04	1196.79	1200.86	2747.09	17220.6	-2.06763	0.653364	-3.1646	0.00155299	0.0362805	24	piRNA	TGTCAGTTTGTCAAATACCCCATT
piRNA	0.745	6.682	1.17	3.051	15.648	1.624	1.19	0.582	4.689	3.271	0.425	1.552	3.539	20.7541	-2.45722	0.75134	-3.27044	0.00107379	0.0325861	24	piRNA	TGTCAGTTTGTCAAATACCCCGAT
piRNA	1.117	9.047	2.926	1.743	13.172	0.541	1.071	0.582	4.918	4.81	1.275	0.776	1.098	21.2188	-2.71665	0.742059	-3.66097	0.000251263	0.0134339	24	piRNA	TGTCAGTTTGTCAAATGCCCCATT
piRNA	0.745	12.954	2.926	3.051	12.111	1.083	1.309	1.455	6.748	5.964	1.416	0.259	1.709	25.7986	-2.54421	0.776851	-3.27503	0.00105651	0.0325861	24	piRNA	TGTCAGTTTGTCAAGTACCCCAAT
piRNA	0.372	6.271	2.926	1.308	18.653	0.812	1.903	0.146	2.745	0.577	1.275	0.776	0.732	19.0221	-3.1514	0.935968	-3.367	0.000759915	0.0282498	24	piRNA	TGTCAGTTTGTCAGATACCCCAAT
piRNA	1.862	7.71	2.048	0.436	11.758	1.354	2.26	0.873	4.803	1.732	7.364	1.035	3.417	22.0353	-2.05306	0.861579	-2.3829	0.0171769	0.14065	24	piRNA	TGTCAGTTTGTCAGATACCCCATT
piRNA	0.372	9.458	4.096	1.308	15.736	1.083	2.141	0.146	5.032	4.617	0.283	27.674	4.394	28.6877	-2.44719	0.993661	-2.4628	0.0137856	0.129711	24	piRNA	TGTCAGTTTGTCGAATACCCCAAT
piRNA	0.372	5.654	3.218	0.436	7.691	2.436	1.547	1.746	3.202	5.195	1.416	0.776	2.929	17.4376	-1.82422	0.644046	-2.83244	0.00461947	0.0696064	23	piRNA	TGTCAGTTTGTCGAATACCCCAT
piRNA	1.117	12.131	4.974	0.436	15.736	0.812	2.498	4.948	6.633	2.116	5.24	2.328	5.004	30.5163	-1.84289	0.833068	-2.21217	0.0269546	0.18996	24	piRNA	TGTCAGTTTGTCGAATACCCCATT
piRNA	0.745	13.879	1.755	3.051	15.559	1.624	9.279	1.892	5.032	1.539	0.566	1.552	2.929	29.7012	-2.64789	0.925882	-2.85986	0.00423829	0.0670461	24	piRNA	TGTCGGTTTGTCAAATACCCCAAT
piRNA	0.372	4.729	3.218	3.487	15.824	0.271	2.141	2.474	2.859	1.732	2.124	0.259	2.929	19.7785	-2.27348	0.862561	-2.63573	0.00839561	0.0994082	23	piRNA	TGTCGGTTTGTCAAATACCCCAT
piRNA	1.489	8.225	4.389	1.308	16.178	1.083	3.807	0.728	4.117	2.116	2.691	0.776	5.004	24.8572	-2.14035	0.830197	-2.57812	0.00993392	0.10942	24	piRNA	TGTCGGTTTGTCAAATACCCCATT
rsRNA-577	7.447	0.411	3.218	8.717	1.768	2.436	0.476	14.844	2.059	2.309	2.691	0.517	10.74	22.4072	1.87486	0.880445	2.12945	0.033217	0.211084	20	28S-rRNA	TTAGTGACGCGCATGAACGG
rsRNA-578	13.405	0.308	9.655	12.64	0.53	0.812	0.238	0.146	0.801	0.577	0.566	3.621	0.732	15.0619	2.70626	1.16233	2.32831	0.0198955	0.152498	20	28S-rRNA	TTAGTGACGCGCATGAATAG
rsRNA-594	102.396	108.975	117.325	426.704	563.223	52.787	83.157	116.281	90.806	269.353	455.575	1514.34	318.55	1384.02	-1.62731	0.653221	-2.49122	0.0127307	0.127909	18	18S-rRNA	TTGGGAGCGGGCGGGCGG
